# Supplementary material for: Transcriptomic Profile of Mycobacterium smegmatis in Response to an Imidazo[1,2-b][1,2,4,5]tetrazine Reveals Its Possible Impact on Iron Metabolism
Source: Front Microbiol. 2021 Aug 4;12:724042. doi: 10.3389/fmicb.2021.724042 (PMC8371482; doi:10.3389/fmicb.2021.724042)
Supplement: Supplementary file 2 [file Table_1.XLSX]

## Sheet: Table S1
Table S1. Expression level of M. smegmatis mc2 155 genes at different concentrations of 3a
						1/8 x MIC			1/4 x MIC			1/2 x MIC
Locus_tag	Start	End	Strand	Length	gene	logFC	PValue	FDR	logFC	PValue	FDR	logFC	PValue	FDR	Gene product
MSMEG_0001	499	1692	+	1194	dnaN	-0.242082	0.0104941	0.0185751	-0.225137	0.021057	0.0338645	-0.161405	0.101895	0.137763	DNA polymerase III subunit beta
MSMEG_0002	1721	2614	+	894	NA	0.0484891	0.521465	0.583162	0.163501	0.0730927	0.103717	0.0334213	0.718627	0.764543	6-phosphogluconate dehydrogenase
MSMEG_0003	2624	3778	+	1155	NA	0.180723	0.0443885	0.0678603	0.0182074	0.848232	0.879555	-0.115127	0.283161	0.341892	recombination protein F
MSMEG_0004	3775	4359	+	585	NA	0.309468	0.0610346	0.090318	0.280264	0.0559634	0.081519	0.0259856	0.874836	0.896801	hypothetical protein
MSMEG_0005	4591	6618	+	2028	gyrB	0.0459032	0.479043	0.542493	0.358401	0.000267776	0.000637314	0.436458	1.9131e-05	5.97382e-05	DNA gyrase subunit B
MSMEG_0006	6648	9176	+	2529	gyrA	0.0463643	0.460903	0.524816	0.396991	0.000115185	0.000298752	0.424598	3.34336e-05	9.94501e-05	DNA gyrase subunit A
MSMEG_0007	9229	10011	+	783	NA	-0.0882835	0.365133	0.431064	-0.0798195	0.447857	0.515121	-0.00497654	0.961284	0.969579	hypothetical protein
MSMEG_0009	10184	10276	+	93	NA	0.278903	0.318515	0.38204	-0.814023	0.0427605	0.0641461	-0.488366	0.198938	0.250395	hypothetical protein
MSMEG_0011	10411	11211	+	801	NA	0.903988	0.000100728	0.000282774	2.46599	6.43186e-11	9.68991e-10	3.28584	5.98351e-13	1.47387e-11	hypothetical protein
MSMEG_0012	11215	12246	+	1032	NA	0.871531	0.000998461	0.00221954	1.88479	5.24489e-07	2.46037e-06	2.22655	1.27458e-07	6.70587e-07	ferric enterobactin transporter permease FepD
MSMEG_0013	12272	13301	+	1030	NA	0.769704	0.00888387	0.0160027	1.99784	4.07286e-07	1.98047e-06	2.77102	8.01838e-09	5.75874e-08
MSMEG_0014	14130	15098	-	969	NA	1.22882	1.8435e-07	1.07948e-06	4.2861	1.36547e-11	2.48989e-10	6.39515	1.02799e-18	4.37703e-16	Formyl transferase
MSMEG_0015	13310	14140	+	831	NA	0.876864	0.00122547	0.0026766	2.8841	6.96749e-09	5.57865e-08	4.51136	9.57298e-15	4.92582e-13	ferric enterobactin transport ATP-binding protein FepC
MSMEG_0016	15256	15522	+	267	NA	NA	NA	NA	2.88327	1.28672e-05	4.16442e-05	4.44579	3.00837e-10	3.22231e-09	hypothetical protein
MSMEG_0017	15525	17252	+	1728	NA	0.815638	0.0141824	0.0243764	4.33606	5.44531e-10	6.06488e-09	6.46051	3.61485e-16	3.16884e-14	ABC transporter permease
MSMEG_0018	17249	19018	+	1770	NA	2.47875	3.53395e-06	1.43802e-05	5.71971	6.12107e-11	9.33074e-10	7.79322	1.20221e-16	1.30298e-14	ABC transporter permease
MSMEG_0019	19052	41623	+	22572	NA	1.44843	1.13048e-10	1.82889e-09	5.03066	1.55293e-13	5.39946e-12	7.24329	4.55899e-20	1.10121e-16	amino acid adenylation protein
MSMEG_0020	41689	42636	-	948	NA	0.294209	0.00770955	0.0140519	2.4585	1.80992e-11	3.19112e-10	3.6328	1.46657e-15	1.07929e-13	periplasmic binding protein
MSMEG_0021	42944	43354	+	411	panD	0.512851	0.0228885	0.0375141	2.89219	3.94478e-08	2.5365e-07	4.80695	2.26103e-14	1.00582e-12	aspartate alpha-decarboxylase
MSMEG_0022	43366	44688	+	1323	NA	0.0420017	0.601908	0.657324	1.95938	2.94227e-10	3.55809e-09	3.78772	6.34836e-17	7.829e-15	L-ornithine 5-monooxygenase
MSMEG_0023	44692	45102	-	411	NA	-0.0180398	0.826362	0.856175	-0.0119777	0.895437	0.918472	0.488157	0.000181311	0.000451647	hypothetical protein
MSMEG_0024	45223	45750	+	528	NA	0.301078	0.000586664	0.00137831	0.292869	0.00813024	0.0142601	0.240161	0.0108184	0.018279	peptidyl-prolyl cis-trans isomerase B
MSMEG_0025	45854	46261	-	408	NA	-0.327817	0.0107514	0.0189738	-0.418684	0.00390928	0.00730897	-0.487478	0.00172273	0.00348699	hypothetical protein
MSMEG_0026	46417	46701	-	285	NA	-0.023127	0.822832	0.853402	-0.376192	0.0019488	0.00389435	-0.321998	0.0313967	0.0479764	septation inhibitor protein
MSMEG_0027	46797	47546	+	750	NA	0.622389	0.000192469	0.000503575	0.391476	0.00974803	0.0168506	0.240935	0.1408	0.183696	hypothetical protein
MSMEG_0028	48216	50093	-	1878	NA	0.0568021	0.444132	0.508329	0.181218	0.0334828	0.0515472	0.437421	3.36304e-05	9.99356e-05	serine-threonine protein kinase
MSMEG_0029	47564	48238	+	675	NA	-0.0459455	0.606886	0.661917	0.034442	0.707307	0.760591	0.194009	0.0511611	0.0741662	para-aminobenzoate synthase component II
MSMEG_0030	50090	51349	-	1260	pknA	0.133578	0.111239	0.153396	0.186357	0.033959	0.0521326	0.368506	0.00159533	0.00325008	serine/threonine protein kinase
MSMEG_0031	51381	52856	-	1476	NA	0.0735672	0.378996	0.444371	-0.0718958	0.414673	0.482992	-0.270747	0.00963245	0.0164902	penicillin binding protein transpeptidase domain-containing protein
MSMEG_0032	52853	54268	-	1416	NA	0.230197	0.0352318	0.0552119	0.0857727	0.434119	0.502024	-0.0452258	0.69523	0.742692	cell cycle protein, FtsW/RodA/SpoVE family protein
MSMEG_0033	54265	55803	-	1539	NA	-0.0747811	0.347869	0.413046	-0.207637	0.0201918	0.0325782	-0.154403	0.100065	0.135597	protein phosphatase 2C
MSMEG_0034	55826	56293	-	468	NA	-0.672922	7.56239e-06	2.83684e-05	-0.649373	3.61719e-05	0.00010492	-0.299078	0.0217824	0.0344874	FHA domain-containing protein
MSMEG_0035	56429	57892	-	1464	NA	-0.174961	0.018412	0.0308254	0.134587	0.083458	0.1169	0.467764	8.4035e-06	2.84459e-05	FHA domain-containing protein
MSMEG_0038	58186	58648	+	463	NA	-0.390645	0.236581	0.294903	-0.903479	0.0247185	0.0392361	-0.742068	0.0943079	0.128555
MSMEG_0039	58655	59029	-	375	NA	-0.466422	0.245784	0.304856	-1.13352	0.023407	0.0373326	-0.663785	0.14668	0.190533	small membrane hydrophobic protein
MSMEG_0040	59041	59346	-	306	NA	NA	NA	NA	NA	NA	NA	1.02531	0.0665616	0.0939555	hypothetical protein
MSMEG_0042	59900	60463	+	564	NA	-0.167283	0.245935	0.30498	0.094794	0.543905	0.609422	0.141792	0.495237	0.555429	TetR family transcriptional regulator
MSMEG_0043	60479	61303	-	825	NA	0.838179	9.10989e-06	3.34419e-05	0.633619	0.000239769	0.000576854	0.453091	0.0135547	0.0224008	extradiol ring-cleavage dioxygenase, class III enzyme, subunit B
MSMEG_0044	61470	63548	+	2079	NA	0.297409	0.00562249	0.0105556	-0.149053	0.157218	0.206482	-0.455706	0.000905788	0.00194503	hypothetical protein
MSMEG_0045	63545	66013	+	2469	NA	0.181135	0.0637959	0.0940292	0.210027	0.0578519	0.0840039	-0.0763846	0.470916	0.532157	hypothetical protein
MSMEG_0046	66010	67167	+	1158	NA	0.357169	0.0121513	0.021152	0.265129	0.0515048	0.0756694	0.337724	0.0309332	0.0473652	hypothetical protein
MSMEG_0047	67182	68117	-	936	NA	-0.208731	0.0526102	0.0791196	-0.582381	0.000101922	0.000267836	-0.905195	3.88394e-06	1.42563e-05	hypothetical protein
MSMEG_0048	68264	68767	+	504	NA	-0.353897	0.0017593	0.00370242	-0.500044	0.000797997	0.00172491	-1.03355	9.76481e-06	3.26644e-05	pyridoxamine 5'-phosphate oxidase
MSMEG_0049	68769	69734	-	966	NA	-0.234666	0.0312147	0.049459	-0.276064	0.0135184	0.0226799	-0.467449	0.000753332	0.00164371	pirin
MSMEG_0050	69779	70045	+	267	NA	-1.69341	6.10077e-07	3.0693e-06	-2.86309	2.0768e-09	1.9581e-08	-2.69352	2.15445e-07	1.06402e-06	hypothetical protein
MSMEG_0051	70234	70527	-	294	NA	-2.03003	2.43592e-10	3.51452e-09	-1.75848	4.57968e-09	3.85247e-08	-2.00012	2.94012e-09	2.391e-08	transcription factor WhiB family protein
MSMEG_0052	70911	71690	+	780	NA	-0.40252	0.00167027	0.00353116	-0.449499	0.000543456	0.00121091	0.149711	0.185989	0.235889	hypothetical protein
MSMEG_0053	72820	74208	-	1389	NA	-0.0902559	0.25656	0.316001	-0.225452	0.0210194	0.0338204	-0.714627	3.30473e-06	1.23585e-05	hypothetical protein
MSMEG_0054	71738	72823	+	1086	NA	-0.427612	0.164749	0.215336	-0.240407	0.496582	0.563045	-1.55797	0.0034796	0.0066057	ISMsm2, transposase
MSMEG_0055	74600	76177	+	1578	NA	-1.54278	1.0424e-09	1.20549e-08	-1.7523	1.60426e-09	1.55765e-08	-2.81765	1.96154e-11	2.94528e-10	hypothetical protein
MSMEG_0056	76213	76530	+	318	NA	-1.31449	5.67611e-05	0.000169286	-1.93773	7.66858e-06	2.63445e-05	-2.31948	8.08186e-06	2.7435e-05	hypothetical protein
MSMEG_0057	76535	77383	+	849	NA	-0.919064	4.16149e-09	3.96464e-08	-0.966397	8.90471e-09	6.96197e-08	-1.29407	9.15303e-09	6.42997e-08	hypothetical protein
MSMEG_0058	77398	77925	+	528	NA	-0.781703	6.08786e-07	3.06538e-06	-0.772611	1.38514e-06	5.77994e-06	-1.42696	1.12288e-08	7.641e-08	hypothetical protein
MSMEG_0059	77918	79642	+	1725	NA	-0.519586	1.60914e-06	7.19678e-06	-0.346035	0.000308153	0.000722486	-0.662851	7.6953e-07	3.27421e-06	ATPase AAA
MSMEG_0060	79650	81089	+	1440	NA	-0.411418	2.93194e-05	9.38533e-05	-0.411543	0.00013951	0.000354013	-0.885178	5.17537e-08	3.00686e-07	hypothetical protein
MSMEG_0061	81089	83317	+	2229	NA	-0.297584	0.00102885	0.00227613	-0.207803	0.0284682	0.0446196	-0.591794	2.40181e-06	9.27281e-06	ftsk/SpoIIIE family protein
MSMEG_0062	83318	85099	+	1782	NA	-0.217048	0.00925297	0.0166127	-0.311189	0.00179873	0.00361621	-0.577048	7.87323e-06	2.68338e-05	ftsk/SpoIIIE family protein
MSMEG_0063	85248	85541	+	294	NA	-1.41529	1.55245e-11	3.22415e-10	-1.28349	8.38165e-11	1.23779e-09	-1.82061	1.78788e-11	2.73271e-10	PE family protein
MSMEG_0064	85616	86911	+	1296	NA	-1.35349	7.47466e-12	1.84621e-10	-1.33662	6.38703e-11	9.66206e-10	-1.76856	1.8388e-11	2.78907e-10	PPE family protein
MSMEG_0065	86997	87299	+	303	NA	-0.730282	6.44621e-08	4.34233e-07	-0.551929	5.24594e-06	1.87207e-05	-0.896032	2.98598e-09	2.41512e-08	hypothetical protein
MSMEG_0066	87331	87618	+	288	NA	-0.87432	2.527e-09	2.61988e-08	-0.642783	8.733e-07	3.85745e-06	-0.908108	8.07003e-09	5.77497e-08	early secretory antigenic target, 6 kDa
MSMEG_0067	87738	89162	+	1425	NA	-0.994721	2.46877e-10	3.54487e-09	-0.960929	1.18786e-08	8.88071e-08	-1.02423	1.11321e-09	1.01466e-08	hypothetical protein
MSMEG_0068	89159	90691	+	1533	NA	-0.931636	2.87201e-09	2.91179e-08	-1.0249	1.76569e-09	1.687e-08	-1.38158	2.42715e-10	2.66942e-09	transmembrane protein
MSMEG_0069	91173	91874	+	702	NA	-0.401974	0.000385036	0.000939808	-0.354452	0.00190946	0.00381955	-0.256991	0.0198932	0.0317492	translation initiation factor IF-2
MSMEG_0070	92737	93072	+	336	NA	-0.134407	0.162159	0.212277	-0.102282	0.312498	0.378503	-0.662843	5.73041e-06	2.02005e-05	hypothetical protein
MSMEG_0071	93072	95339	+	2268	NA	0.123143	0.105991	0.147122	0.110984	0.180029	0.232686	-0.04164	0.598768	0.654789	hypothetical protein
MSMEG_0072	95440	96300	-	861	NA	-0.327122	0.321134	0.384874	-0.761529	0.0608605	0.0879031	-0.736507	0.0981355	0.133163
MSMEG_0075	99229	99585	+	357	NA	0.353373	0.0885572	0.125655	0.496587	0.0213982	0.0343854	-0.00416733	0.987427	0.989752	hypothetical protein
MSMEG_0076	99798	101360	+	1563	NA	-1.01911	3.04814e-10	4.25734e-09	-1.10035	4.3721e-10	4.99037e-09	-1.46533	5.07325e-11	6.76547e-10	antigen MTB48
MSMEG_0077	101776	102093	-	318	NA	-0.373346	0.0463561	0.0705807	-0.525134	0.011471	0.0195464	-0.989498	0.000386015	0.000892912	hypothetical protein
MSMEG_0078	102127	102702	-	576	NA	-1.0561	4.22674e-08	3.00936e-07	-1.07328	2.00452e-07	1.05663e-06	-1.46749	2.90711e-09	2.37387e-08	hypothetical protein
MSMEG_0079	102936	103682	-	747	NA	-0.00597374	0.964111	0.971558	-0.211483	0.115697	0.156664	-0.940282	8.4929e-05	0.000230014	hypothetical protein
MSMEG_0080	103713	104243	-	531	NA	-0.42763	0.00224432	0.00461315	-0.479463	0.00145208	0.00297836	-0.924494	0.000718578	0.00157422	hypothetical protein
MSMEG_0081	104251	104583	-	333	NA	-0.187862	0.12386	0.168344	0.0268702	0.845028	0.876881	-0.0789871	0.613932	0.669407	hypothetical protein
MSMEG_0082	104594	105988	-	1395	NA	-0.537642	6.15525e-06	2.36063e-05	-0.556106	8.01475e-06	2.73452e-05	-0.921506	5.64939e-08	3.25058e-07	hypothetical protein
MSMEG_0083	105985	107334	-	1350	NA	-0.791115	6.8755e-07	3.40485e-06	-0.715135	6.3426e-06	2.21584e-05	-0.913177	1.88659e-06	7.43782e-06	membrane-anchored mycosin mycp1
MSMEG_0084	107565	107822	-	258	NA	1.05343	2.08451e-05	6.84797e-05	2.47457	1.55874e-11	2.81656e-10	1.6301	1.02982e-07	5.56554e-07	phosphocarrier protein HPr
MSMEG_0085	107834	109849	-	2016	NA	0.739868	0.000564761	0.00133033	2.81297	7.82396e-15	5.62838e-13	2.57322	4.50527e-14	1.74389e-12	PTS system, Fru family protein, IIABC components
MSMEG_0086	109846	110829	-	984	NA	-0.0884331	0.640934	0.691388	2.12911	4.62246e-10	5.2461e-09	2.10687	1.11835e-10	1.3333e-09	1-phosphofructokinase
MSMEG_0087	110826	111593	-	768	NA	-0.388666	0.050637	0.0765781	1.61049	9.43986e-08	5.42883e-07	1.63977	6.32045e-08	3.58536e-07	glucitol operon repressor
MSMEG_0088	111735	113369	+	1635	ptsI	-1.24839	1.00528e-05	3.65898e-05	0.867177	1.78158e-06	7.21439e-06	0.56441	9.75239e-05	0.000260107	phosphoenolpyruvate-protein phosphotransferase
MSMEG_0089	113433	114407	+	975	NA	1.04098	2.54249e-06	1.07013e-05	2.51886	6.41167e-12	1.29555e-10	1.49063	2.22984e-07	1.094e-06	chromosome condensation protein
MSMEG_0090	114447	116594	-	2148	NA	0.535405	0.000263723	0.000667876	0.629086	0.000126491	0.000324696	0.0378526	0.813862	0.844461	hypothetical protein
MSMEG_0091	116600	117193	-	594	NA	0.234419	0.0474854	0.0721902	-0.314289	0.0186736	0.0304158	-0.862951	2.94204e-05	8.835e-05	transcriptional regulator
MSMEG_0092	117306	117941	+	636	NA	-0.848907	6.35206e-08	4.2982e-07	-1.12918	1.6445e-09	1.59155e-08	-1.41788	5.24321e-10	5.25727e-09	transcriptional regulatory protein
MSMEG_0093	118003	118965	+	963	NA	1.40416	1.18941e-09	1.35977e-08	1.22994	1.41704e-08	1.0361e-07	1.36496	9.69083e-09	6.77222e-08	methyltransferase
MSMEG_0094	119878	120057	-	180	NA	1.47513	9.25259e-07	4.44984e-06	1.89407	1.20343e-07	6.69556e-07	2.21025	1.17629e-08	7.93195e-08	hypothetical protein
MSMEG_0095	118962	119897	+	936	NA	1.6955	1.11375e-11	2.44861e-10	1.99744	1.68184e-12	4.10576e-11	2.12338	1.39502e-12	2.94884e-11	methyltransferase
MSMEG_0096	120261	121115	+	855	NA	0.365911	0.000454945	0.00109355	0.578463	3.05444e-05	8.97719e-05	0.568818	1.13915e-05	3.74338e-05	peroxisomal hydratase-dehydrogenase-epimerase
MSMEG_0097	121119	122084	+	966	NA	0.432303	4.93497e-05	0.00014967	0.635093	2.30733e-06	9.03744e-06	0.402499	0.000698701	0.00153405	oxidoreductase, zinc-binding dehydrogenase
MSMEG_0098	122105	122818	+	714	NA	0.229475	0.0894286	0.126706	0.169697	0.201717	0.257188	0.20015	0.159049	0.204726	methyltransferase
MSMEG_0099	122829	123314	+	486	NA	0.0132766	0.950102	0.959857	-0.0132025	0.95342	0.964384	0.0879752	0.722627	0.768387	hypothetical protein
MSMEG_0100	123837	124643	-	807	NA	0.287329	0.0240551	0.0392334	0.298569	0.0231993	0.0370677	-0.0294105	0.842668	0.868906	phosphotyrosine protein phosphatase ptpb
MSMEG_0101	123311	123865	+	555	NA	-0.00649507	0.960234	0.968789	-0.00686156	0.959643	0.96904	-0.304286	0.0670923	0.0946597	hypothetical protein
MSMEG_0102	124640	125875	-	1236	NA	0.542472	0.000126654	0.000345366	0.670533	1.50362e-05	4.76585e-05	0.370272	0.00692015	0.0122661	acyl-CoA dehydrogenase
MSMEG_0103	125900	127099	-	1200	NA	1.18419	2.51137e-05	8.16503e-05	2.35581	5.68104e-09	4.63551e-08	3.91987	8.029e-13	1.88429e-11	major facilitator family protein transporter
MSMEG_0104	127143	128024	-	882	NA	0.584989	0.0124411	0.0216377	0.0250626	0.915972	0.934567	-0.0620586	0.821544	0.850803	LysR family transcriptional regulator
MSMEG_0105	128084	128734	+	651	NA	-2.64788	1.68671e-07	9.99369e-07	-2.49264	1.61577e-06	6.63277e-06	-2.75213	1.56334e-06	6.24602e-06	LuxR family transcriptional regulator
MSMEG_0106	128750	129916	+	1167	NA	-1.33458	3.01277e-05	9.62476e-05	-1.73136	9.23018e-06	3.10843e-05	-2.02174	6.16685e-06	2.15122e-05	sensory histidine kinase
MSMEG_0107	129926	131527	-	1602	NA	0.337943	0.0088559	0.0159619	0.120384	0.319772	0.386219	0.527376	0.00345105	0.00655568	cell envelope-related function transcriptional attenuator
MSMEG_0108	131570	132709	-	1140	NA	-0.101629	0.236309	0.294686	-0.0187632	0.83261	0.866511	-0.259141	0.010468	0.0177878	acyl-CoA dehydrogenase
MSMEG_0109	132711	134153	-	1443	pntB	-0.0887774	0.216535	0.273206	-0.11527	0.159937	0.209685	-0.246576	0.00517698	0.00944384	NAD(P) transhydrogenase subunit beta
MSMEG_0110	134172	135713	-	1542	pntA	-0.467818	1.30114e-05	4.55105e-05	-0.530349	1.13579e-05	3.72638e-05	-0.658559	1.95193e-06	7.68016e-06	NAD(P) transhydrogenase subunit alpha
MSMEG_0111	135783	136787	-	1005	NA	0.70947	9.91724e-05	0.000278928	0.631886	0.000510899	0.00114359	0.772586	0.000128458	0.000332063	magnesium transporter
MSMEG_0113	136950	137810	+	861	NA	-4.14928	5.3517e-09	4.96459e-08	-3.72693	4.91199e-08	3.07308e-07	-3.12241	3.61918e-07	1.67499e-06	taurine transporter permease TauC
MSMEG_0114	137817	138845	+	1029	NA	-3.85489	1.5102e-11	3.15827e-10	-3.49373	1.15252e-10	1.62575e-09	-3.38868	2.37574e-10	2.62742e-09	extracellular solute-binding protein
MSMEG_0115	139607	140287	-	681	dehII	-0.798322	0.00253767	0.0051561	-0.78646	0.00258583	0.00504103	-0.634421	0.0205726	0.0327371	haloacid dehalogenase
MSMEG_0116	138829	139626	+	798	NA	-3.05215	1.40208e-09	1.56709e-08	-3.11607	1.15063e-09	1.15857e-08	-2.93497	1.21689e-08	8.16877e-08	taurine import ATP-binding protein TauB
MSMEG_0117	140284	141147	-	864	NA	0.187465	0.332891	0.397773	0.108457	0.611389	0.674049	0.223951	0.367783	0.430211	hydrolase
MSMEG_0118	141232	141732	+	501	NA	0.0560113	0.770651	0.80808	-0.0506706	0.806799	0.845831	-0.0358698	0.905199	0.923954	hypothetical protein
MSMEG_0119	141740	141850	-	111	NA	0.485765	0.0844206	0.120383	0.0371481	0.883664	0.908265	-0.0864132	0.784511	0.81914	hypothetical protein
MSMEG_0120	141969	142628	+	660	NA	0.461549	0.00176615	0.00371294	0.88187	2.28741e-06	8.97473e-06	1.60619	9.72016e-10	8.99719e-09	transcriptional regulatory protein
MSMEG_0121	142625	143398	+	774	NA	0.185383	0.138716	0.185263	0.36524	0.0101578	0.0174932	0.664618	0.000446301	0.00101931	rhamnolipid biosynthesis 3-oxoacyl-ACP reductase
MSMEG_0122	143535	144542	+	1008	NA	-2.50506	1.09496e-06	5.15044e-06	-1.86291	1.29879e-05	4.19667e-05	-1.62667	0.000242455	0.000586794	periplasmic solute-binding protein
MSMEG_0124	146549	147232	-	684	NA	0.272681	0.116295	0.159411	0.159658	0.346221	0.414564	0.0680065	0.723177	0.768487	GntR family transcriptional regulator
MSMEG_0125	145067	146593	+	1527	NA	-1.54407	9.59169e-05	0.000270405	-1.39339	0.000504821	0.00113169	-1.83321	0.000246357	0.000594789	integral membrane protein
MSMEG_0126	147229	148347	-	1119	NA	-0.220321	0.0787786	0.113307	-0.283783	0.0364707	0.0555891	-0.168423	0.224841	0.279511	mandelate racemase/muconate lactonizing enzyme
MSMEG_0127	148387	149478	-	1092	NA	0.249553	0.0204937	0.0339507	0.353826	0.00420338	0.00781973	0.111435	0.467806	0.529144	oxidoreductase, zinc-binding dehydrogenase
MSMEG_0128	149514	149963	+	450	NA	0.533267	0.0247408	0.0402424	0.562912	0.0195923	0.031705	0.0634601	0.797279	0.830145	thioesterase
MSMEG_0129	149990	150424	+	435	NA	0.66957	2.1205e-06	9.1761e-06	0.384257	0.00132151	0.00273778	0.107436	0.319623	0.380522	cyclase/dehydrase
MSMEG_0130	150431	151123	-	693	NA	-2.34733	7.55706e-12	1.85827e-10	-2.55504	9.93093e-13	2.63986e-11	-3.02824	2.98185e-10	3.20266e-09	GntR family transcriptional regulator
MSMEG_0131	151273	152907	+	1635	NA	-2.81383	7.99621e-15	5.85283e-13	-3.4208	4.19079e-16	5.34483e-14	-4.29546	8.13364e-17	9.5068e-15	long-chain-fatty-acid--CoA ligase
MSMEG_0132	153100	153900	+	801	NA	-2.40281	5.12476e-13	1.96057e-11	-2.99222	2.92603e-14	1.45838e-12	-3.2855	7.86982e-14	2.61456e-12	hypothetical protein
MSMEG_0133	153902	154771	+	870	NA	-2.04648	2.82489e-13	1.1534e-11	-2.44371	7.5872e-14	3.10815e-12	-2.67162	8.44934e-13	1.95195e-11	ABC transporter
MSMEG_0134	154776	156005	+	1230	NA	-1.71327	1.43916e-11	3.03083e-10	-2.23981	5.79113e-14	2.47405e-12	-2.62236	3.2539e-14	1.3564e-12	virulence factor Mce family protein
MSMEG_0135	156002	157033	+	1032	NA	-1.67589	8.40866e-11	1.41369e-09	-1.97683	3.01001e-13	9.23224e-12	-2.42771	3.82244e-13	1.00821e-11	virulence factor Mce family protein
MSMEG_0136	157030	158604	+	1575	NA	-1.6434	7.849e-12	1.89959e-10	-1.87372	1.04146e-12	2.74405e-11	-2.22569	2.72508e-13	7.52046e-12	virulence factor Mce family protein
MSMEG_0137	158623	160266	+	1644	NA	-1.49808	9.29136e-12	2.12041e-10	-1.68678	4.20648e-11	6.65582e-10	-1.86537	2.18923e-12	4.32119e-11	virulence factor mce family protein
MSMEG_0138	160266	161438	+	1173	NA	-1.62911	7.30828e-12	1.82009e-10	-1.76372	2.95971e-12	6.7565e-11	-1.99475	5.04005e-12	9.07665e-11	virulence factor Mce family protein
MSMEG_0139	161440	162996	+	1557	NA	-1.51974	9.54396e-12	2.16162e-10	-1.67897	4.98604e-12	1.03908e-10	-1.7417	6.11029e-12	1.07444e-10	mce-family protein mce1f
MSMEG_0140	162966	163574	+	609	NA	-1.37401	9.09692e-09	7.86739e-08	-1.33677	3.79862e-08	2.45252e-07	-1.18376	1.7023e-07	8.6508e-07	mce associated membrane protein
MSMEG_0141	163571	164539	+	969	NA	-0.859932	2.18994e-07	1.2542e-06	-0.858985	1.75315e-06	7.10663e-06	-0.666039	3.1935e-05	9.54208e-05	mce associated transmembrane protein
MSMEG_0142	164536	165084	+	549	NA	-0.682249	0.000484255	0.00115843	-0.522642	0.0113189	0.0193258	-0.137934	0.549139	0.608328	hypothetical protein
MSMEG_0143	165051	165941	+	891	NA	-0.346178	0.00738662	0.0135125	-0.244904	0.0653186	0.0935962	0.103687	0.454899	0.516603	mce associated membrane protein
MSMEG_0144	166609	168477	-	1869	NA	-0.0623684	0.835516	0.86283	0.164382	0.580917	0.645046	0.65149	0.0706501	0.0991164	HNH endonuclease
MSMEG_0145	165944	166612	+	669	NA	-0.313711	0.148695	0.197012	-0.751099	0.00624107	0.0111927	-0.297712	0.241752	0.29756	hypothetical protein
MSMEG_0146	168543	169361	-	819	NA	0.507971	1.35887e-05	4.72806e-05	0.326975	0.00255105	0.00497809	0.459312	0.00018164	0.00045228	mosc domain-containing protein
MSMEG_0147	169419	170333	-	915	NA	-0.201798	0.200802	0.256218	-0.382656	0.0293642	0.0458796	-0.595983	0.017305	0.0280084	C-5 sterol desaturase
MSMEG_0148	170367	170996	-	630	NA	-0.10449	0.640833	0.691388	-0.540429	0.0377552	0.0573131	-0.586041	0.0837654	0.115451	TetR family transcriptional regulator
MSMEG_0149	171077	172504	-	1428	NA	-1.0909	7.00769e-05	0.000204573	-1.20826	0.000445788	0.00101148	-1.34691	0.000314568	0.00074087	thiamine biosynthesis protein ThiC
MSMEG_0150	172501	173934	-	1434	NA	-1.71191	1.03477e-08	8.77214e-08	-1.45424	1.94846e-07	1.03222e-06	-0.629628	0.0010513	0.00222701	NAD(P) transhydrogenase subunit beta
MSMEG_0151	173931	174254	-	324	NA	-1.84517	1.16613e-06	5.4244e-06	-1.8679	2.34508e-05	7.10532e-05	-0.984334	0.00159373	0.00324794	PntAB protein
MSMEG_0152	174258	175340	-	1083	NA	-1.93354	1.71554e-08	1.37289e-07	-1.42682	5.47975e-07	2.55451e-06	-0.710013	0.00105122	0.00222701	alanine dehydrogenase
MSMEG_0153	175555	176568	+	1014	panE	-1.53898	1.0196e-07	6.44849e-07	-1.08174	5.89017e-06	2.07474e-05	-0.635141	0.00179616	0.00362209	2-dehydropantoate 2-reductase
MSMEG_0154	176579	178012	+	1434	pyk	-1.34458	3.06746e-07	1.68289e-06	-0.727347	7.86375e-05	0.000212339	-0.315156	0.0430238	0.0635129	pyruvate kinase
MSMEG_0155	178054	178524	-	471	NA	-0.229705	0.252106	0.310962	0.758772	0.00126463	0.00262903	0.154306	0.464224	0.525592	transcriptional regulator
MSMEG_0156	178631	179557	+	927	NA	-1.1648	1.10085e-05	3.93994e-05	-1.16248	9.7263e-06	3.26448e-05	-0.836489	0.000538502	0.00121407	LysR family transcriptional regulator
MSMEG_0157	179717	181450	+	1734	NA	-1.276	6.27791e-09	5.6747e-08	-1.05087	3.4499e-07	1.71806e-06	-0.588382	0.000329263	0.000771213	oxalyl-CoA decarboxylase
MSMEG_0158	181519	182781	+	1263	NA	-1.3734	1.25554e-10	2.00954e-09	-0.875521	7.7331e-07	3.47235e-06	-0.307225	0.00375459	0.00708486	formyl-coenzyme A transferase
MSMEG_0159	182884	183369	+	486	NA	-1.38288	1.12877e-05	4.0252e-05	-1.29726	3.33823e-05	9.75854e-05	-1.01437	0.00129343	0.00268833	formate dehydrogenase subunit gamma
MSMEG_0160	183366	184964	+	1599	NA	-1.00409	2.39241e-05	7.80392e-05	-0.684806	0.001164	0.0024333	-0.251989	0.175021	0.222927	formate dehydrogenase subunit beta
MSMEG_0161	184961	187780	+	2820	NA	-1.05255	4.34076e-07	2.27341e-06	-0.642568	3.07302e-05	9.02738e-05	-0.186206	0.118381	0.157165	formate dehydrogenase subunit alpha
MSMEG_0162	187782	188006	+	225	NA	-1.19654	0.00591507	0.011053	-0.993153	0.0278192	0.0437514	-0.428687	0.348046	0.410263	NAD-dependent formate dehydrogenase subunit delta
MSMEG_0163	188070	188381	-	312	NA	-2.67804	3.97204e-05	0.000123205	-3.55712	2.78264e-05	8.27596e-05	-1.80162	0.00642546	0.0114746	hypothetical protein
MSMEG_0164	188427	189770	-	1344	NA	-2.85352	5.67765e-05	0.000169286	NA	NA	NA	-1.79479	0.00384102	0.00722509	transmembrane transporter
MSMEG_0165	189944	190786	+	843	fdhD	-0.263638	0.116502	0.159613	0.266084	0.0930155	0.128958	0.652745	0.000949524	0.00203017	formate dehydrogenase accessory protein
MSMEG_0166	190817	191545	-	729	NA	-0.262727	0.0299225	0.0476884	0.287203	0.00981343	0.0169538	0.903549	3.23715e-07	1.52422e-06	GntR family transcriptional regulator
MSMEG_0167	191746	193149	-	1404	NA	-3.32901	4.43982e-13	1.71921e-11	-3.45993	2.93541e-13	9.09674e-12	-3.94766	2.2162e-12	4.35999e-11	transmembrane transporter
MSMEG_0168	193685	194971	+	1287	NA	-3.60668	9.64556e-11	1.60367e-09	-4.0348	3.14582e-11	5.16899e-10	-3.53877	9.25055e-10	8.67021e-09	formyl-coenzyme A transferase
MSMEG_0170	195185	196567	+	1383	NA	-2.70923	7.43095e-12	1.843e-10	-2.78407	1.42991e-12	3.60857e-11	-2.4515	3.61415e-11	5.11733e-10	transmembrane transporter
MSMEG_0171	196658	197587	+	930	NA	0.963558	2.8339e-07	1.57123e-06	1.51867	9.39236e-10	9.73583e-09	2.3995	1.87005e-12	3.80456e-11	histone deacetylase superfamily protein
MSMEG_0172	197588	198190	-	603	NA	3.43864	5.52398e-13	2.05931e-11	4.01429	1.38572e-14	8.54434e-13	4.59956	3.99561e-15	2.40584e-13	transmembrane protein
MSMEG_0173	198371	198691	-	321	NA	0.114441	0.704246	0.748784	-0.21547	0.438704	0.506011	-0.80359	0.0301961	0.0463677	hypothetical protein
MSMEG_0174	198688	199059	-	372	NA	0.528684	0.0305541	0.0485404	0.0941276	0.686459	0.742846	-0.218523	0.4331	0.496101	inner membrane protein
MSMEG_0175	199157	200293	+	1137	NA	-0.00774265	0.982669	0.986449	0.0663265	0.815122	0.852912	0.423082	0.188114	0.238483	FAD dependent oxidoreductase
MSMEG_0176	200304	201158	+	855	NA	0.242777	0.57741	0.63566	0.537126	0.223426	0.281447	NA	NA	NA	glutamine ABC transporter periplasmic protein
MSMEG_0177	201116	202087	+	972	NA	-0.358081	0.396086	0.461434	-0.359458	0.39379	0.461634	NA	NA	NA	polar amino acid ABC transporter inner membrane protein
MSMEG_0178	202084	202866	+	783	NA	-0.0449965	0.888548	0.908994	-0.984569	0.0305896	0.0475705	-1.05015	0.0460333	0.0674876	ATP-binding protein
MSMEG_0179	202876	203547	-	672	NA	-0.141645	0.471987	0.535615	-0.409044	0.101669	0.139758	-0.530867	0.0404512	0.060073	GntR family transcriptional regulator
MSMEG_0180	203664	204173	-	510	NA	0.00387025	0.987615	0.989924	-0.528077	0.0671858	0.0959041	-0.983988	0.00767299	0.0134605	HTH-type transcriptional regulator
MSMEG_0181	204225	205163	+	939	NA	-0.734075	0.012889	0.0223371	0.161646	0.522099	0.588629	0.306928	0.277791	0.336157	alpha-ketoglutarate-dependent taurine dioxygenase
MSMEG_0182	205190	206347	+	1158	NA	0.196129	0.399127	0.464616	0.161255	0.50399	0.570687	0.130216	0.621356	0.675771	epoxide hydrolase 1
MSMEG_0183	208033	208584	-	552	NA	3.04346	1.99326e-10	2.96862e-09	3.3208	1.67662e-11	2.99339e-10	2.46863	2.34394e-08	1.46306e-07	hypothetical protein
MSMEG_0184	206362	208134	+	1773	NA	0.373196	0.00673044	0.0124449	0.354248	0.0110416	0.0188739	-0.01333	0.933744	0.947574	transferase
MSMEG_0185	208581	211442	-	2862	NA	3.92018	7.85661e-16	8.27287e-14	4.02482	1.45378e-15	1.44917e-13	3.02623	4.77035e-12	8.64317e-11	MmpL6 protein
MSMEG_0186	211421	211915	-	495	NA	3.17955	5.20451e-10	6.53503e-09	3.28006	4.18042e-10	4.79906e-09	2.25911	4.35253e-06	1.57915e-05	MmpS2 protein
MSMEG_0187	212548	213024	-	477	NA	0.870266	3.76719e-05	0.000117397	0.90659	6.91215e-06	2.39384e-05	0.479359	0.00946926	0.0162389	acetyltransferase
MSMEG_0188	212103	212558	+	456	NA	1.17661	4.80314e-06	1.88668e-05	1.04394	4.55104e-05	0.000129372	0.810625	0.00212575	0.00422528	MarR family transcriptional regulator
MSMEG_0189	212999	214165	-	1167	NA	0.425982	0.205394	0.261237	-0.659533	0.118622	0.160117	NA	NA	NA	anhydro-N-acetylmuramic acid kinase
MSMEG_0190	214183	215742	-	1560	NA	-0.231691	0.436824	0.501112	-0.499402	0.131328	0.17584	0.564294	0.105406	0.14193	integral membrane transporter
MSMEG_0191	215751	216680	-	930	NA	-0.44063	0.171749	0.223415	-0.963331	0.0183196	0.029888	-0.889542	0.0471958	0.0690772	BadF/BadG/BcrA/BcrD ATPase
MSMEG_0192	216912	217814	+	903	NA	-0.068178	0.807331	0.840521	0.293054	0.285139	0.349445	0.791687	0.00912979	0.0157382	RpiR family transcriptional regulator protein
MSMEG_0193	217828	218724	+	897	NA	1.64137	1.59551e-08	1.2906e-07	2.03036	1.06265e-10	1.50438e-09	3.01067	4.30447e-13	1.12048e-11	N-acetylmuramic acid 6-phosphate etherase
MSMEG_0194	218725	219423	-	699	NA	2.5413	1.17166e-11	2.54782e-10	3.00717	4.84333e-13	1.37943e-11	3.96526	1.15907e-14	5.61727e-13	serine esterase, cutinase
MSMEG_0195	219598	221238	+	1641	NA	1.26471	1.99134e-06	8.71174e-06	1.3099	2.90493e-06	1.10735e-05	2.10701	1.16076e-08	7.8628e-08	steroid monooxygenase
MSMEG_0196	221243	222139	+	897	NA	1.05323	0.000377266	0.000923846	1.45598	6.15068e-06	2.15761e-05	2.06423	1.64087e-07	8.37018e-07	dehydrogenase
MSMEG_0198	222803	223936	-	1134	NA	0.0630105	0.815864	0.8472	0.558846	0.035179	0.053881	1.44849	1.72824e-05	5.44217e-05	acyl-CoA dehydrogenase
MSMEG_0199	223997	224775	+	779	NA	0.350453	0.15889	0.208832	0.280985	0.282906	0.347161	0.263971	0.379264	0.442079
MSMEG_0200	225160	227712	+	2553	NA	-1.81624	6.22698e-08	4.24226e-07	-2.16952	3.10424e-08	2.07215e-07	-2.52454	3.18992e-08	1.94827e-07	hypothetical protein
MSMEG_0204	230210	232255	+	2046	NA	-2.93344	6.5562e-06	2.50002e-05	-2.52083	4.22545e-05	0.000120954	-2.39481	0.00139866	0.00288193	hypothetical protein
MSMEG_0206	233161	235296	-	2136	NA	0.67229	1.69659e-05	5.72076e-05	0.59585	0.00132229	0.00273843	0.0172179	0.924463	0.939916	acyltransferase
MSMEG_0207	232728	233168	+	441	NA	-0.107132	0.714282	0.757442	-0.714336	0.0533083	0.0781463	-0.593457	0.125024	0.165028	MarR family transcriptional regulator
MSMEG_0208	235408	235785	+	378	NA	-0.163451	0.468477	0.532034	-0.14233	0.557877	0.622744	-0.101847	0.711341	0.757468	ribonuclease
MSMEG_0209	235782	236060	+	279	NA	0.128578	0.552825	0.613573	0.393584	0.078326	0.11041	0.908676	0.00526568	0.00956973	ribonuclease inhibitor
MSMEG_0210	236061	237149	-	1089	NA	-0.408212	0.000361023	0.000890348	-0.838536	1.54794e-06	6.3762e-06	-1.13807	1.5355e-06	6.15543e-06	LprO protein
MSMEG_0211	237244	239607	-	2364	NA	0.190174	0.027045	0.0435769	0.228879	0.0188753	0.0306775	0.191205	0.0405046	0.0601365	ABC transporter ATP-binding protein
MSMEG_0212	239607	240026	-	420	NA	0.242944	0.105574	0.146577	0.305765	0.0456465	0.0679303	0.418876	0.0226367	0.0357167	lyase
MSMEG_0213	240031	240471	-	441	NA	0.0341776	0.824381	0.854566	-0.575127	0.0053568	0.00973831	-0.262544	0.260878	0.31821	transcriptional regulator
MSMEG_0214	240488	241771	-	1284	NA	0.732228	4.06416e-07	2.15089e-06	0.71407	1.25127e-05	4.06731e-05	0.0898464	0.397983	0.460834	L-sorbosone dehydrogenase
MSMEG_0215	241749	242465	-	717	NA	0.676236	1.54263e-06	6.9511e-06	0.451815	0.00047886	0.00107915	0.20793	0.0704629	0.0989235	hypothetical protein
MSMEG_0216	242603	243397	+	795	NA	0.824858	9.66481e-09	8.29874e-08	1.40089	1.35004e-11	2.47687e-10	1.19281	8.72622e-11	1.07441e-09	3-hydroxyacyl-CoA dehydrogenase
MSMEG_0217	243477	244601	-	1125	NA	-0.17752	0.286978	0.349168	-0.046554	0.780439	0.824701	-0.283261	0.1469	0.190778	alcohol dehydrogenase
MSMEG_0218	244773	245267	+	495	NA	-1.04828	0.000367465	0.000903903	-1.22225	0.000135534	0.000345095	-1.20561	0.000284335	0.000677968	3-demethylubiquinone-9 3-methyltransferase
MSMEG_0219	245271	246293	-	1023	NA	-0.423015	0.000250762	0.000636932	-0.883629	3.36342e-07	1.67918e-06	-1.10747	3.23074e-08	1.96572e-07	RNA polymerase factor sigma-70
MSMEG_0220	246357	247199	+	843	NA	0.0727366	0.482025	0.545356	-0.303191	0.0312889	0.0485319	-0.950438	1.67855e-05	5.30394e-05	monoglyceride lipase
MSMEG_0221	247214	248173	+	960	NA	0.425898	0.00114281	0.00250975	0.0112561	0.923772	0.941561	-0.194673	0.216828	0.270343	hypothetical protein
MSMEG_0222	248214	248957	+	744	NA	0.241739	0.034578	0.0543007	0.0886726	0.428911	0.497154	0.134333	0.26719	0.324912	hypothetical protein
MSMEG_0223	248954	249436	+	483	NA	-0.0212509	0.909644	0.926312	-0.330857	0.0675004	0.0963302	-0.732036	0.0031915	0.0061074	hypothetical protein
MSMEG_0224	249456	250112	+	657	NA	0.197462	0.0415918	0.0641239	0.176057	0.0979664	0.135102	0.207489	0.0631848	0.0895813	O-methyltransferase MdmC
MSMEG_0225	250120	253017	-	2898	NA	0.482666	6.38124e-06	2.44106e-05	0.830646	7.8903e-08	4.64487e-07	1.92042	1.92646e-13	5.77068e-12	MmpL4 protein
MSMEG_0226	253014	253442	-	429	NA	0.295201	0.0425215	0.0654173	0.866712	3.71374e-06	1.37218e-05	2.34257	1.67408e-11	2.57861e-10	MmpS5 protein
MSMEG_0227	253688	254257	+	570	NA	-0.651058	0.00375201	0.00733775	-0.863711	0.00097559	0.00206915	0.364501	0.077594	0.107944	TetR family transcriptional regulator
MSMEG_0228	254330	257482	+	3153	NA	0.035368	0.82739	0.856662	0.258576	0.0997277	0.137309	-0.00398103	0.981675	0.985452	adenylate and guanylate cyclase catalytic domain-containing protein
MSMEG_0229	257573	259288	-	1716	ilvD	0.732143	6.10118e-08	4.17011e-07	0.907048	9.49608e-09	7.34748e-08	0.812799	3.05421e-08	1.87736e-07	dihydroxy-acid dehydratase
MSMEG_0230	259367	259672	+	306	NA	0.452312	0.00115871	0.00254095	0.587181	0.000100987	0.000265613	0.667318	9.74209e-05	0.000259949	hypothetical protein
MSMEG_0231	259691	259990	-	300	NA	0.62768	0.000400118	0.000972272	0.676564	0.000155977	0.000391808	0.637267	0.00190196	0.00381609	hypothetical protein
MSMEG_0232	260053	261282	+	1230	NA	0.223214	0.144962	0.192791	0.00865245	0.947958	0.960753	-0.551342	0.00416162	0.00777907	sugar transporter family protein
MSMEG_0233	261440	262480	+	1041	NA	0.327486	0.00034882	0.000863417	0.440025	0.000145065	0.000366244	0.673328	3.84751e-07	1.76695e-06	lipoprotein Lpps
MSMEG_0234	262543	264543	-	2001	NA	0.22133	0.00453348	0.00868218	0.443006	6.45552e-05	0.000176869	0.477398	1.04646e-05	3.47518e-05	metallopeptidase
MSMEG_0235	264607	265227	+	621	NA	0.00179694	0.987532	0.989924	-0.36023	0.0105584	0.0180997	-0.495986	0.00442175	0.0082138	hypothetical protein
MSMEG_0236	265224	265913	+	690	NA	0.195523	0.113446	0.155885	0.0831647	0.499355	0.565759	-0.247341	0.0970159	0.131854	transmembrane protein
MSMEG_0238	267632	268102	-	471	NA	-1.2767	1.5742e-10	2.44144e-09	-1.143	5.64992e-09	4.62757e-08	-0.820637	1.50577e-07	7.76464e-07	O-acetylhomoserine/O-acetylserine sulfhydrylase
MSMEG_0239	268095	269390	-	1296	NA	-1.4528	4.30444e-11	7.94931e-10	-1.45359	1.45668e-10	1.95784e-09	-0.837329	4.0057e-08	2.38303e-07	O-acetylhomoserine/O-acetylserine sulfhydrylase
MSMEG_0240	269466	270074	-	609	NA	-0.850659	1.05395e-07	6.63779e-07	-0.851751	3.05585e-07	1.54107e-06	-0.341013	0.00604423	0.0108588	hypothetical protein
MSMEG_0241	270077	272941	-	2865	NA	-0.69577	4.21929e-06	1.68043e-05	-0.960187	1.62734e-07	8.7844e-07	-0.378301	0.00212063	0.00421792	MmpL11 protein
MSMEG_0242	273263	273844	+	582	NA	-1.58854	7.1122e-11	1.22314e-09	-1.50907	4.77457e-10	5.38805e-09	-0.397401	0.00600279	0.0107876	hypothetical protein
MSMEG_0243	274044	274394	+	351	NA	-0.848902	2.09441e-09	2.20864e-08	-0.379649	0.000194623	0.000479028	0.400172	4.15367e-05	0.000120487	hypothetical protein
MSMEG_0244	274400	275140	+	741	NA	-1.13931	3.09117e-09	3.11295e-08	-0.763208	1.04016e-06	4.47566e-06	-0.287346	0.0188781	0.0302983	two component response transcriptional regulatory protein prra
MSMEG_0245	276501	276869	-	369	NA	-0.209377	0.197275	0.252354	0.00956268	0.951087	0.962676	0.198789	0.269888	0.327925	transmembrane protein
MSMEG_0246	275161	276513	+	1353	NA	-0.79219	2.8728e-07	1.58771e-06	-0.835733	5.42391e-07	2.53045e-06	-0.355758	0.00244172	0.00479733	sensor-type histidine kinase PrrB
MSMEG_0247	276856	278070	-	1215	NA	0.204394	0.0675864	0.0989882	0.264495	0.0422704	0.0634587	-0.0415595	0.764332	0.802286	secreted peptidase
MSMEG_0248	278070	279161	-	1092	NA	-0.114854	0.305976	0.368917	-0.834002	9.44869e-05	0.000250768	-1.14104	3.23841e-06	1.21334e-05	hypothetical protein
MSMEG_0249	279235	280374	+	1140	NA	0.0704844	0.483008	0.546263	0.248662	0.023635	0.0376762	0.739788	6.07954e-06	2.12303e-05	integral membrane protein
MSMEG_0250	280382	283423	-	3042	NA	-0.14767	0.042296	0.0651258	0.0687683	0.389265	0.457495	0.371072	0.000100301	0.000266203	membrane protein, MmpL family protein
MSMEG_0251	283518	284216	-	699	NA	-0.181619	0.0722194	0.104941	-0.144165	0.167743	0.218864	-0.707434	2.49769e-05	7.62352e-05	hypothetical protein
MSMEG_0252	284219	284941	-	723	trmB	-0.1073	0.199036	0.254213	-0.159432	0.0972211	0.134136	-0.34758	0.00155283	0.00317435	tRNA (guanine-N(7)-)-methyltransferase
MSMEG_0253	285164	286186	+	1023	NA	-0.600263	0.000638207	0.0014855	-0.688137	0.000315749	0.000737694	-0.746051	0.00137736	0.00284294	hypothetical protein
MSMEG_0254	286183	287649	+	1467	NA	-0.254969	0.0703895	0.102593	-0.438208	0.00249732	0.0048828	-0.695468	0.000287985	0.000685301	hypothetical protein
MSMEG_0255	287807	289633	+	1827	NA	-0.00945118	0.892179	0.91162	-0.0412914	0.613235	0.675586	-0.261339	0.00456839	0.0084467	phosphoenolpyruvate carboxykinase
MSMEG_0256	289749	290651	+	903	NA	0.170612	0.436043	0.500312	-0.258804	0.4199	0.488129	0.164868	0.552626	0.611623	hypothetical protein
MSMEG_0257	290685	292199	+	1515	NA	-1.64674	1.22277e-09	1.39261e-08	-1.86434	9.27644e-10	9.63236e-09	-2.76766	1.61048e-10	1.8533e-09	long-chain-fatty-acid--CoA ligase
MSMEG_0258	293084	293794	-	711	NA	0.0691721	0.859608	0.883907	0.28927	0.464702	0.531837	NA	NA	NA	oxidoreductase, short chain dehydrogenase/reductase
MSMEG_0259	292201	293106	+	906	NA	-0.719341	0.00114688	0.00251685	-0.967681	0.000286488	0.000676732	-0.307198	0.228103	0.282863	enoyl-CoA hydratase/isomerase
MSMEG_0260	293906	294721	+	816	NA	-0.235413	0.137497	0.18396	-0.225369	0.191127	0.245413	-0.25363	0.186755	0.23681	DNA-binding protein
MSMEG_0261	294737	295729	+	993	NA	0.33282	0.00102597	0.00227061	0.267342	0.0188929	0.0306978	0.387424	0.00164677	0.00334802	p40 protein
MSMEG_0262	295766	296872	+	1107	NA	0.450147	0.00421836	0.00815414	0.244983	0.125247	0.168452	0.0125929	0.945403	0.95615	hypothetical protein
MSMEG_0263	296866	298137	+	1272	NA	0.702868	0.000176355	0.000464247	0.353525	0.0322088	0.0497909	0.35431	0.0427301	0.0631262	amidohydrolase
MSMEG_0264	298158	299276	+	1119	NA	0.515625	0.0110325	0.0194128	0.073774	0.715641	0.767758	-0.170321	0.466947	0.528374	transmembrane transporter
MSMEG_0265	300761	301390	-	630	NA	NA	NA	NA	5.88775	1.40587e-07	7.7001e-07	6.73224	9.94203e-09	6.90727e-08	uracil DNA glycosylase superfamily protein
MSMEG_0266	299314	300771	+	1458	NA	0.634507	0.0512689	0.0774323	3.1815	1.74434e-09	1.67194e-08	3.86209	4.61301e-11	6.33598e-10	arginine decarboxylase
MSMEG_0267	301478	302494	+	1017	NA	1.22309	0.0102862	0.018244	4.14789	7.40006e-10	7.90353e-09	5.47695	3.87421e-11	5.42945e-10	esterase
MSMEG_0268	302495	303274	-	780	NA	0.61094	0.00176503	0.00371189	0.659655	0.00105207	0.00221486	0.481488	0.0199404	0.0318079	GntR family transcriptional regulator
MSMEG_0269	303324	304103	-	780	NA	0.194967	0.135425	0.181353	0.47144	0.00192607	0.00385021	0.294257	0.041958	0.0620778	3-oxoacyl-ACP reductase
MSMEG_0270	304140	305144	-	1005	NA	0.0144925	0.895783	0.914214	0.39649	0.00324382	0.00618466	0.19565	0.139381	0.181965	aminoglycoside phosphotransferase
MSMEG_0271	305144	305800	-	657	NA	-2.03652	6.93375e-07	3.42804e-06	-1.5574	8.01045e-06	2.73452e-05	-1.53464	8.63139e-05	0.000232949	hypothetical protein
MSMEG_0274	306377	306898	-	522	NA	-2.45476	0.000630554	0.00146974	NA	NA	NA	NA	NA	NA	hypothetical protein
MSMEG_0276	307518	309101	-	1584	NA	-2.44509	9.80515e-07	4.68182e-06	-3.08646	6.75198e-06	2.3438e-05	-2.97912	1.55322e-05	4.95386e-05	aldehyde-alcohol dehydrogenase
MSMEG_0277	309098	310378	-	1281	NA	-2.96276	0.00014843	0.000398245	-4.72501	1.02638e-05	3.41992e-05	-4.19282	0.000107862	0.00028387	aminotransferase
MSMEG_0278	312095	312322	-	228	NA	-2.3112	4.24416e-06	1.68922e-05	-1.89051	5.89206e-05	0.000162999	-2.5044	2.61861e-05	7.97219e-05	hypothetical protein
MSMEG_0279	310563	312098	+	1536	NA	-3.31504	9.73358e-12	2.19628e-10	-3.57149	2.27481e-11	3.92094e-10	-4.72921	8.57997e-12	1.44382e-10	amino acid permease
MSMEG_0280	312359	313258	-	900	NA	-2.76725	4.87869e-10	6.15166e-09	-2.20469	2.10828e-08	1.47827e-07	-2.20862	2.26916e-08	1.42384e-07	alpha/beta hydrolase
MSMEG_0281	313349	314920	+	1572	NA	2.1363	4.55342e-09	4.30388e-08	2.17033	6.3623e-09	5.13534e-08	2.31021	8.15543e-09	5.82908e-08	choline dehydrogenase
MSMEG_0282	314913	315233	+	321	NA	-0.883538	8.33923e-05	0.000238798	-1.02352	4.29913e-05	0.000122736	-1.19544	7.50676e-05	0.000205737	hypothetical protein
MSMEG_0283	315285	316055	+	771	NA	-1.23812	5.19894e-06	2.01968e-05	-1.43512	3.35485e-06	1.25174e-05	-1.06811	6.59552e-05	0.00018261	short chain dehydrogenase
MSMEG_0284	316060	316854	-	795	NA	-0.550194	0.00164093	0.00347648	-0.0635687	0.563111	0.628001	0.00198108	0.987381	0.989752	ribosyldihydronicotinamide dehydrogenase
MSMEG_0285	316851	317453	-	603	NA	-0.405268	0.0953231	0.133837	-0.213493	0.421588	0.489806	0.463273	0.135781	0.177653	TetR family transcriptional regulator
MSMEG_0286	317634	318320	-	687	NA	-0.0768193	0.755342	0.794944	-0.00568811	0.983122	0.987083	-0.0604378	0.852428	0.876695	GntR family transcriptional regulator
MSMEG_0287	318317	318844	-	528	NA	-1.42865	0.000140161	0.000378257	-0.927229	0.00528734	0.00963252	-0.384264	0.21603	0.269517	hypothetical protein
MSMEG_0289	320261	321361	+	1101	NA	-0.408022	0.0191442	0.0319265	-0.622422	0.0018747	0.0037601	-0.655723	0.0038216	0.0071911	alpha/beta hydrolase
MSMEG_0290	321386	322804	+	1419	NA	-0.930821	8.61907e-06	3.18349e-05	-1.05347	8.62161e-07	3.81595e-06	-0.946564	3.03842e-05	9.10609e-05	acyltransferase
MSMEG_0291	322807	323652	-	846	NA	-0.296146	0.154694	0.203792	0.0191242	0.925446	0.94246	0.0943052	0.679569	0.728844	dioxygenase, TauD/TfdA family protein
MSMEG_0293	324012	325277	-	1266	NA	-0.0543923	0.813674	0.845351	0.000208127	0.999368	0.999368	0.469066	0.07347	0.102614	Rieske (2Fe-2S) domain-containing protein
MSMEG_0294	325317	326060	-	744	fabG	0.435721	0.183032	0.2363	0.144336	0.690247	0.745731	0.763447	0.0805485	0.111507	3-oxoacyl-ACP reductase
MSMEG_0295	326057	327133	-	1077	NA	-0.485615	0.293993	0.356545	0.269112	0.476527	0.543291	0.0733224	0.863056	0.88686	oxidoreductase, FAD-binding
MSMEG_0296	327192	327647	-	456	NA	1.22628	8.6892e-05	0.000247638	1.85708	1.81052e-07	9.64075e-07	2.07827	5.69233e-08	3.26898e-07	MarR family transcriptional regulator
MSMEG_0299	329279	330544	-	1266	NA	-0.97207	0.00903867	0.0162571	-0.414025	0.205149	0.260952	-0.368168	0.31641	0.377148	Rieske (2Fe-2S) domain-containing protein
MSMEG_0300	330792	331799	+	1008	NA	0.587077	0.00253094	0.0051459	0.733641	0.00067947	0.00148807	0.45392	0.0528618	0.0764457	amidohydrolase
MSMEG_0301	331803	333170	-	1368	NA	1.51817	6.80982e-11	1.18471e-09	1.40352	5.81691e-10	6.419e-09	1.02488	2.16238e-07	1.06705e-06	oxidoreductase, FAD-binding
MSMEG_0302	334261	335472	-	1212	NA	0.903537	1.3673e-05	4.74916e-05	0.960983	1.96887e-05	6.06687e-05	0.588648	0.00615268	0.0110304	peptidase, S9A/B/C families
MSMEG_0303	333272	334264	+	993	NA	4.36164	1.5365e-11	3.20211e-10	4.32296	4.43109e-12	9.62859e-11	2.87619	5.84356e-07	2.56695e-06	alcohol dehydrogenase
MSMEG_0304	335465	337096	-	1632	NA	0.611937	0.000220377	0.000568416	0.737862	6.7757e-05	0.000184998	0.699891	0.000539801	0.00121654	acyl-CoA synthetase
MSMEG_0305	337102	337911	-	810	NA	0.936027	8.0418e-05	0.000231274	0.869528	0.000227875	0.000550899	1.04943	0.000105648	0.000279153	acyltransferase domain-containing protein
MSMEG_0306	337990	338826	+	837	NA	6.31132	3.01741e-17	6.70759e-15	6.74193	6.41737e-18	2.39889e-15	6.05212	1.14261e-16	1.26131e-14	arylamine N-acetyltransferase
MSMEG_0307	338897	339805	+	909	NA	1.41816	1.01158e-07	6.41129e-07	1.61588	8.1489e-08	4.78298e-07	1.25957	3.83988e-06	1.4138e-05	AraC family transcriptional regulator
MSMEG_0308	339809	340336	+	528	NA	0.285181	0.175273	0.227457	0.658541	0.00180498	0.00362633	0.158969	0.443317	0.505569	dihydrofolate reductase
MSMEG_0309	340411	341904	-	1494	NA	-0.753535	1.70336e-07	1.00725e-06	-0.826054	4.35589e-07	2.09763e-06	-0.867901	2.07536e-07	1.03438e-06	aldehyde dehydrogenase
MSMEG_0310	341951	342714	-	764	NA	0.0899392	0.586297	0.642966	-0.356741	0.0562408	0.0818434	-0.343432	0.106139	0.142755
MSMEG_0311	342748	343923	+	1176	NA	-0.139205	0.196322	0.251349	-0.269073	0.0384535	0.0582844	0.131469	0.250674	0.307146	glycosyltransferase
MSMEG_0312	343930	344559	-	630	eda	-0.849462	6.21342e-07	3.11554e-06	0.134999	0.206074	0.261905	1.30489	1.26582e-09	1.14326e-08	2-dehydro-3-deoxy-phosphogluconate aldolase
MSMEG_0313	344556	346385	-	1830	edd	-0.783757	3.54751e-07	1.90961e-06	0.394166	0.00152407	0.00311427	1.36586	4.50275e-11	6.21317e-10	phosphogluconate dehydratase
MSMEG_0314	346382	347869	-	1488	zwf	-0.6127	5.86012e-06	2.2532e-05	0.482833	8.49504e-05	0.000227638	1.39752	1.98741e-10	2.2395e-09	glucose-6-phosphate 1-dehydrogenase
MSMEG_0315	349207	350844	-	1638	NA	0.0985088	0.373583	0.43957	0.177061	0.184896	0.238076	0.300914	0.0196515	0.0314054	transmembrane protein
MSMEG_0316	348060	349247	+	1188	NA	0.35218	0.0090227	0.0162382	0.485018	0.00188091	0.00377002	1.10726	6.95006e-07	2.99778e-06	NagC regulator
MSMEG_0317	350874	352070	-	1197	NA	0.397367	2.84719e-05	9.13353e-05	0.577687	2.16239e-06	8.53681e-06	0.576372	9.87619e-07	4.10544e-06	hypothetical protein
MSMEG_0318	353392	354879	-	1488	NA	-2.0995	1.84341e-10	2.80105e-09	-2.01258	2.07355e-10	2.6331e-09	-1.36378	6.38987e-08	3.61729e-07	AMP-dependent synthetase/ligase
MSMEG_0319	352236	353429	+	1194	NA	-0.0102762	0.934049	0.946827	-0.42736	0.0030271	0.00580849	-0.84569	1.03498e-05	3.44089e-05	acyltransferase
MSMEG_0320	354881	355858	-	978	NA	-2.52486	2.28055e-10	3.3223e-09	-2.36085	3.37378e-10	3.97216e-09	-1.96248	1.36777e-08	9.09961e-08	phosphotriesterase
MSMEG_0321	355916	358708	-	2793	NA	0.32688	0.00103385	0.00228551	0.178941	0.0828454	0.116178	0.322916	0.00585542	0.0105514	transcriptional regulator
MSMEG_0322	358764	359046	-	283	NA	-0.170046	0.458297	0.522252	0.290575	0.288117	0.352543	0.360133	0.234534	0.289813
MSMEG_0323	359235	360470	-	1236	NA	-0.238495	0.326385	0.390699	-0.117019	0.649017	0.708481	0.50243	0.0572462	0.0820299	acyl-CoA dehydrogenase
MSMEG_0324	360723	361178	+	456	NA	0.177826	0.570863	0.630186	0.666132	0.0446492	0.0666119	0.290034	0.433794	0.49649	hypothetical protein
MSMEG_0325	361191	361703	+	513	NA	-0.460656	0.245999	0.304996	-0.0995103	0.797059	0.838098	0.212951	0.579718	0.636643	hypothetical protein
MSMEG_0326	361710	363317	+	1608	NA	-0.231354	0.361506	0.427201	-0.0460006	0.871452	0.898957	-0.224002	0.436397	0.49911	AMP-dependent synthetase/ligase
MSMEG_0327	363333	364835	+	1503	NA	0.215394	0.354762	0.420225	0.583716	0.0191367	0.0310433	0.523726	0.0624681	0.088639	aldehyde dehydrogenase
MSMEG_0328	364857	365306	+	450	NA	-0.971076	0.00866326	0.0156382	-0.469535	0.154302	0.203277	-0.341899	0.326704	0.387945	hypothetical protein
MSMEG_0329	365303	365797	+	495	NA	-2.55856	2.09743e-07	1.20814e-06	-1.95059	3.1798e-06	1.19613e-05	-2.63418	8.63022e-07	3.63824e-06	FMN oxidoreductase
MSMEG_0330	365798	366985	-	1188	NA	-3.52907	1.76578e-14	1.1156e-12	-4.25836	1.02057e-13	3.9381e-12	-5.45731	1.28537e-14	6.12967e-13	LuxR family transcriptional regulator
MSMEG_0331	366982	368034	-	1053	NA	-4.48119	6.79432e-14	3.51548e-12	-5.04453	8.20392e-14	3.24951e-12	-5.27189	1.91409e-12	3.85568e-11	LuxR family transcriptional regulator
MSMEG_0332	368223	369158	+	936	NA	-1.43412	1.55579e-05	5.30258e-05	-1.28132	8.76047e-05	0.000234017	-1.45458	5.77643e-05	0.000162115	2-nitropropane dioxygenase
MSMEG_0333	369275	370873	+	1599	NA	-1.41564	4.75809e-09	4.48321e-08	-1.71838	8.00757e-10	8.46171e-09	-1.81625	2.9751e-09	2.40959e-08	carboxyl transferase domain-containing protein
MSMEG_0334	370879	372888	+	2010	NA	-1.35095	3.14409e-09	3.1399e-08	-1.33295	9.23455e-08	5.32098e-07	-1.65143	3.9699e-09	3.08534e-08	acetyl-/propionyl-coenzyme A carboxylase subunit alpha
MSMEG_0335	372885	373643	+	759	NA	-1.53935	6.3445e-07	3.17067e-06	-1.61089	8.45992e-07	3.75641e-06	-1.61887	2.62494e-06	1.00111e-05	enoyl-CoA hydratase/isomerase
MSMEG_0336	373643	374437	+	795	NA	-1.48425	2.34387e-07	1.33598e-06	-1.73909	1.09514e-07	6.17348e-07	-1.6647	1.16598e-06	4.79337e-06	hypothetical protein
MSMEG_0337	374434	376188	+	1755	NA	-1.41171	4.21232e-09	3.99405e-08	-1.44643	2.71171e-09	2.43525e-08	-1.30492	6.13041e-08	3.48696e-07	hypothetical protein
MSMEG_0338	376204	377340	+	1137	NA	-1.22494	4.93337e-07	2.53294e-06	-1.13928	9.79389e-07	4.26017e-06	-1.93694	1.39053e-07	7.23923e-07	acyl-CoA dehydrogenase
MSMEG_0339	377377	378393	+	1017	NA	-0.810251	0.0024982	0.00508795	-1.75259	8.27382e-06	2.81169e-05	-1.72517	4.88158e-05	0.000139698	FMN-dependent monooxygenase
MSMEG_0340	378402	379154	+	753	NA	-0.818227	0.00577605	0.0108202	-0.965725	0.00260309	0.00506971	-0.874521	0.0139458	0.0229137	enoyl-CoA hydratase/isomerase
MSMEG_0341	379158	380174	-	1017	NA	-0.519678	0.0110921	0.0195063	-0.571004	0.00756957	0.0133985	-0.394514	0.053616	0.0774049	hypothetical protein
MSMEG_0342	380208	381053	-	846	NA	0.125402	0.55594	0.616091	0.379524	0.129463	0.173575	0.375931	0.114256	0.152435	hypothetical protein
MSMEG_0343	381177	381809	-	633	NA	-0.0319955	0.866745	0.889721	-0.420941	0.0210898	0.033908	-0.681883	0.0039193	0.00735842	TetR family transcriptional regulator
MSMEG_0344	382067	382837	+	771	NA	-0.771187	0.0448119	0.0684554	NA	NA	NA	-0.813518	0.0785748	0.109181	hypothetical protein
MSMEG_0345	382881	383699	+	819	NA	-0.460695	0.114019	0.156573	-0.63421	0.0324088	0.0500354	-0.981504	0.00942203	0.0161718	hypothetical protein
MSMEG_0346	383703	385127	+	1425	NA	-0.0301623	0.86746	0.890303	-0.205773	0.286461	0.350659	-0.371937	0.117336	0.155986	virulence factor
MSMEG_0347	385157	386185	+	1029	NA	0.461587	0.0641727	0.0945422	0.242565	0.413441	0.48165	0.576753	0.0471987	0.0690772	virulence factor Mce family protein
MSMEG_0348	386170	387498	+	1329	NA	0.513158	0.0146396	0.0250905	0.511881	0.04405	0.0658163	0.287061	0.211009	0.264026	mce-family protein mce3c
MSMEG_0349	387495	388796	+	1302	NA	0.647382	0.000828769	0.00188134	0.735562	0.000563575	0.00125167	0.710239	0.00543596	0.00984617	virulence factor mce family protein
MSMEG_0350	388793	389932	+	1140	NA	0.427826	0.0143409	0.0246137	0.671546	0.00115865	0.00242303	0.47228	0.0222656	0.0351776	virulence factor Mce family protein
MSMEG_0351	389934	391421	+	1488	NA	0.28621	0.0998441	0.139364	0.268177	0.110268	0.150264	0.171345	0.352851	0.414697	virulence factor mce family protein
MSMEG_0352	391385	391987	+	603	NA	0.247645	0.179834	0.232721	0.285279	0.119813	0.161615	0.309648	0.122506	0.161956	hypothetical protein
MSMEG_0353	392047	392592	+	546	NA	0.23678	0.209017	0.265058	0.222243	0.247579	0.308366	0.314576	0.156938	0.202447	hypothetical protein
MSMEG_0354	392616	392957	+	342	NA	0.597768	0.0984526	0.137678	0.172995	0.672782	0.730822	0.752212	0.095012	0.129455	hypothetical protein
MSMEG_0355	392954	393448	+	495	NA	0.213187	0.126483	0.171404	0.0498578	0.720284	0.771913	-0.0645471	0.68381	0.732206	hypothetical protein
MSMEG_0356	393601	393897	-	297	NA	0.205201	0.139186	0.185849	0.178004	0.223187	0.281264	0.172349	0.294192	0.35356	acetyltransferase
MSMEG_0357	394013	395614	+	1602	NA	-0.0637908	0.681821	0.728813	-0.354654	0.0539838	0.0790203	-0.506647	0.0203455	0.0324017	transmembrane transporter
MSMEG_0358	395654	396616	+	963	NA	-1.83949	7.04647e-11	1.21882e-09	-1.63631	2.598e-10	3.21249e-09	-2.14912	9.73482e-11	1.17889e-09	ribonucleotide-diphosphate reductase subunit beta
MSMEG_0359	396891	401135	-	4245	NA	0.207548	0.0220956	0.0363735	0.161659	0.0907046	0.125988	0.249406	0.0127964	0.02123	hypothetical protein
MSMEG_0360	401170	401343	-	174	NA	0.706943	0.000833869	0.00189006	0.412952	0.0533917	0.0782494	0.0674369	0.755399	0.794497	hypothetical protein
MSMEG_0361	401448	402611	+	1164	NA	-0.20476	0.0222631	0.0366091	-0.0948303	0.28595	0.350249	0.129947	0.147752	0.19176	glycosyl hydrolase
MSMEG_0362	402623	403786	-	1164	NA	0.294838	0.0236129	0.038617	0.385168	0.00386455	0.00723421	0.955364	1.76791e-06	7.007e-06	amidohydrolase
MSMEG_0363	403864	404502	+	639	NA	0.533804	0.000177451	0.000466723	0.127807	0.291845	0.35652	0.175032	0.202571	0.254591	TetR family transcriptional regulator
MSMEG_0364	404569	404868	+	300	NA	-0.618947	0.000104128	0.000290821	-1.02795	7.41566e-07	3.355e-06	-0.873364	1.40432e-05	4.52494e-05	hypothetical protein
MSMEG_0365	404871	406751	+	1881	NA	-0.470626	1.97769e-05	6.52919e-05	-0.695927	2.1284e-06	8.43609e-06	-1.27903	2.86552e-09	2.34313e-08	hypothetical protein
MSMEG_0366	406748	407275	+	528	NA	-0.377733	0.00217283	0.00448156	-0.275128	0.0218557	0.0350829	0.520238	0.000926265	0.00198578	hypothetical protein
MSMEG_0367	407282	408355	-	1074	NA	-1.00293	1.0401e-07	6.56431e-07	-0.688726	2.0666e-05	6.33864e-05	0.0489186	0.648128	0.699781	O-demethylpuromycin-O-methyltransferase
MSMEG_0368	408516	409982	+	1467	NA	0.671051	3.21896e-06	1.3224e-05	0.706956	1.00526e-05	3.3608e-05	0.811646	9.18035e-07	3.84568e-06	hypothetical protein
MSMEG_0369	409979	410701	+	723	NA	1.13224	4.63937e-08	3.27594e-07	1.34813	1.70012e-09	1.64006e-08	1.64244	4.52163e-08	2.65029e-07	hypothetical protein
MSMEG_0370	410691	414047	+	3357	NA	0.760319	1.86034e-08	1.475e-07	0.965659	2.74375e-09	2.46032e-08	1.14855	1.10217e-10	1.31928e-09	hypothetical protein
MSMEG_0371	414063	414920	-	858	NA	0.256202	0.0055519	0.0104361	0.721885	7.17444e-07	3.25501e-06	1.26923	4.11999e-10	4.29357e-09	MaoC like domain-containing protein
MSMEG_0372	414922	416274	-	1353	NA	0.751252	4.39209e-07	2.2903e-06	1.54451	2.67066e-10	3.28667e-09	2.42363	2.53913e-13	7.13951e-12	3-ketoacyl-ACP reductase
MSMEG_0373	416355	417653	+	1299	NA	0.34601	0.000227848	0.000585171	1.08959	2.18199e-09	2.03122e-08	2.58216	5.19594e-15	2.94981e-13	acetyl-CoA acetyltransferase
MSMEG_0374	418197	420065	-	1869	NA	-0.799082	0.00234292	0.00479635	-0.533126	0.0363984	0.0554929	0.325391	0.166006	0.212626	glycolate oxidase subunit
MSMEG_0375	420213	421805	-	1593	NA	NA	NA	NA	1.62766	0.000458854	0.00103758	2.78786	8.83458e-07	3.71651e-06	phospholipase D
MSMEG_0376	421882	422928	+	1047	NA	-0.686415	0.00276764	0.00556948	-0.477526	0.034086	0.0523008	-0.744033	0.00964027	0.0164989	AraC family transcriptional regulator
MSMEG_0378	423733	424353	+	621	nthA	-0.960871	0.0108897	0.019184	-0.0359971	0.91257	0.932231	0.0543369	0.889787	0.910093	nitrile hydratase subunit alpha
MSMEG_0380	425344	425763	+	420	NA	-0.852026	2.09181e-07	1.20606e-06	-1.47329	2.9635e-10	3.56986e-09	-1.75671	8.53068e-10	8.08448e-09	MmpS4 protein
MSMEG_0381	425760	428642	+	2883	NA	-0.375833	6.93885e-05	0.000202859	-0.594142	3.95514e-06	1.45063e-05	-0.865455	8.79785e-09	6.22112e-08	Mmp14a protein
MSMEG_0382	428652	431636	+	2985	NA	-0.225672	0.00631984	0.0117545	-0.482353	1.76217e-05	5.48933e-05	-0.693012	2.94879e-07	1.41073e-06	transporter
MSMEG_0383	431707	432045	-	339	NA	-0.118622	0.251279	0.310133	-0.0738704	0.553574	0.618865	-0.0430059	0.782701	0.817752	hypothetical protein
MSMEG_0384	432229	433095	-	867	rfbA	0.104626	0.346862	0.412006	-0.135687	0.29052	0.355119	-0.117214	0.366124	0.428596	glucose-1-phosphate thymidylyltransferase
MSMEG_0385	433614	434870	+	1257	NA	-1.25995	7.7569e-08	5.09375e-07	-1.74143	3.47939e-09	3.02474e-08	-1.82246	1.78984e-07	9.06478e-07	glycosyl transferase family protein
MSMEG_0386	434928	436061	+	1134	NA	0.192888	0.0240529	0.0392334	0.177182	0.050502	0.0743788	-0.105354	0.252485	0.309048	NAD dependent epimerase/dehydratase
MSMEG_0387	436310	437044	+	735	NA	0.321979	0.000872545	0.00196511	0.185431	0.0451609	0.0673081	0.118283	0.209898	0.262857	Rmt2 protein
MSMEG_0388	437374	438096	+	723	tylF	-0.936652	1.08507e-06	5.10789e-06	-1.12444	2.98319e-08	2.00092e-07	-1.5795	2.43482e-09	2.02992e-08	macrocin-O-methyltransferase
MSMEG_0389	438130	439398	+	1269	NA	-0.584976	1.1132e-05	3.98177e-05	-0.638197	1.08025e-05	3.56566e-05	-0.825212	6.1607e-07	2.68058e-06	glycosyl transferase family protein
MSMEG_0390	439605	440687	+	1083	NA	-0.431771	0.000202774	0.000527776	-0.747066	4.59602e-06	1.66599e-05	-1.22949	8.78865e-09	6.22112e-08	acyltransferase
MSMEG_0391	440861	441649	+	789	NA	-0.231006	0.0103149	0.0182895	-0.483353	5.48592e-05	0.000153181	-0.996278	5.54129e-09	4.13412e-08	Rmt3 protein
MSMEG_0392	441687	443201	-	1515	NA	-0.150749	0.134128	0.179896	-0.252166	0.0226597	0.0362665	-0.691572	1.85093e-05	5.79788e-05	glycosyl transferase family protein
MSMEG_0393	443164	443967	+	804	NA	-1.25945	1.0976e-08	9.2395e-08	-1.7564	1.01344e-10	1.44836e-09	-2.51826	5.16026e-12	9.26516e-11	Fmt protein
MSMEG_0394	444075	444329	+	255	NA	0.424649	0.0025366	0.00515566	0.714594	1.86576e-05	5.77295e-05	0.672082	0.000323617	0.000758882	hypothetical protein
MSMEG_0399	447638	447868	+	231	NA	-0.608996	1.23172e-05	4.33594e-05	-1.09775	1.55356e-06	6.39494e-06	-1.25979	4.8674e-09	3.67273e-08	hypothetical protein
MSMEG_0400	447897	455186	+	7290	NA	-0.525891	5.17671e-07	2.6475e-06	-0.583349	4.76968e-06	1.71645e-05	-0.485235	3.57799e-06	1.32778e-05	peptide synthetase
MSMEG_0401	455186	458191	+	3006	NA	-0.575907	5.40705e-07	2.74097e-06	-0.524355	1.61835e-05	5.08667e-05	-0.489447	1.04437e-05	3.47017e-05	non-ribosomal peptide synthase
MSMEG_0402	458188	465867	+	7680	NA	-0.540194	4.76878e-07	2.45474e-06	-0.399274	0.000358678	0.000827964	-0.0757412	0.272667	0.330621	linear gramicidin synthetase subunit D
MSMEG_0403	465884	466702	+	819	NA	-0.581174	8.87436e-06	3.27174e-05	-0.587006	1.23703e-05	4.02513e-05	-0.485198	7.19156e-05	0.000197826	integral membrane protein
MSMEG_0404	466804	467214	+	411	NA	-0.74978	1.14829e-05	4.08053e-05	-0.397014	0.0056645	0.0102293	-0.178547	0.170794	0.218009	sigma associated protein
MSMEG_0405	467223	468398	+	1176	NA	0.130883	0.307336	0.370408	-0.0112778	0.935327	0.950423	0.223095	0.150575	0.195253	extra cytoplasmic sigma factor
MSMEG_0406	468441	470276	-	1836	NA	2.42596	1.30881e-08	1.07609e-07	2.54721	6.31574e-09	5.10466e-08	2.58263	8.04375e-09	5.76507e-08	acyl-CoA dehydrogenase
MSMEG_0407	470514	471602	+	1089	NA	-1.27741	9.81989e-08	6.25016e-07	-1.10749	2.35865e-06	9.21431e-06	-0.452065	0.00349465	0.00663005	hypothetical protein
MSMEG_0408	471613	482571	-	10959	NA	-0.054615	0.39661	0.461865	0.24962	0.00680803	0.0121259	0.624404	5.18337e-07	2.30755e-06	type I modular polyketide synthase
MSMEG_0409	482813	484234	+	1422	NA	-0.0138727	0.860871	0.884751	-0.259624	0.0131994	0.022207	0.34711	0.000670853	0.00147836	condensation domain-containing protein
MSMEG_0410	484268	487276	+	3009	NA	0.35114	0.000308759	0.000773444	0.126288	0.196624	0.251499	0.308754	0.00435486	0.00810722	MmpL protein
MSMEG_0411	487386	489095	+	1710	NA	0.365669	0.00121978	0.0026661	0.373159	0.00120963	0.00251996	0.610057	9.9741e-06	3.33271e-05	acyl-CoA synthetase
MSMEG_0412	489157	490308	+	1152	NA	0.485296	8.68007e-05	0.000247495	0.700762	2.73759e-06	1.05161e-05	1.10714	9.15793e-09	6.42997e-08	hypothetical protein
MSMEG_0413	490313	490990	-	678	NA	0.427849	0.0083671	0.0151537	0.0785983	0.604589	0.667906	0.484271	0.00779765	0.0136711	hypothetical protein
MSMEG_0414	491026	492051	+	1026	NA	-0.316018	0.100906	0.140747	-0.591222	0.00563052	0.010171	-0.486877	0.0384578	0.0574655	oxidoreductase, 2OG-Fe(II) oxygenase
MSMEG_0415	492065	492550	+	486	NA	0.148637	0.0653439	0.0960318	0.00595223	0.945889	0.959363	0.00323125	0.969405	0.97546	NADH-FMN oxidoreductase
MSMEG_0416	492595	492756	-	162	NA	-0.221317	0.0538814	0.0807291	-0.417144	0.00134573	0.00278312	-0.789991	5.051e-05	0.000144026	hypothetical protein
MSMEG_0417	492834	493583	-	750	NA	-4.80103	2.03121e-15	1.87559e-13	-4.5325	1.78465e-13	5.96313e-12	-4.08246	3.57164e-13	9.50472e-12	fumarate reductase iron-sulfur subunit
MSMEG_0418	493585	495492	-	1908	NA	-5.67942	2.83725e-17	6.70759e-15	-5.58693	3.39828e-17	8.3188e-15	-4.94064	9.16276e-16	7.00246e-14	succinate dehydrogenase flavoprotein subunit
MSMEG_0419	495575	496396	-	822	NA	-6.13423	1.79528e-17	5.13109e-15	-5.8903	1.5148e-14	8.95078e-13	-6.11299	4.21155e-16	3.58328e-14	integral membrane protein
MSMEG_0420	496449	496745	-	297	NA	-7.20341	2.31535e-14	1.44758e-12	-7.28037	1.08972e-14	7.14528e-13	-7.81628	1.74467e-15	1.23809e-13	hypothetical protein
MSMEG_0422	497010	497777	+	768	NA	-0.865848	3.72105e-07	1.98699e-06	-1.10377	2.4707e-08	1.69464e-07	-1.28984	3.16429e-09	2.52508e-08	transferase
MSMEG_0423	497860	498360	+	501	NA	-0.751802	3.278e-05	0.000103769	-1.02038	4.79782e-06	1.72554e-05	-0.84435	9.77713e-05	0.00026065	hypothetical protein
MSMEG_0424	498438	498875	-	438	NA	1.44971	1.20328e-09	1.37302e-08	1.55365	5.09116e-10	5.71299e-09	0.812142	1.94071e-05	6.05368e-05	Hsp20/alpha crystallin family protein
MSMEG_0425	498953	499888	-	936	NA	-0.911289	0.00334131	0.00660341	-1.56681	0.000144256	0.000364431	-0.683445	0.0489211	0.0713352	membrane protein DcsA
MSMEG_0426	499923	501296	+	1374	NA	-0.880749	0.000230352	0.00059059	-0.834813	0.000908101	0.00193769	-0.709654	0.00464994	0.00858417	GntR family transcriptional regulator
MSMEG_0427	501440	504019	+	2580	nirB	-0.796866	0.0213373	0.0352188	-0.698087	0.0514933	0.0756694	-0.578679	0.173972	0.221733	nitrite reductase [NAD(P)H], large subunit
MSMEG_0429	504399	504641	-	243	NA	-0.620194	0.172538	0.224345	NA	NA	NA	NA	NA	NA	ferric uptake regulator
MSMEG_0430	505025	506392	+	1368	NA	0.178686	0.32518	0.389411	0.583025	0.00270651	0.00524381	1.72469	4.10168e-08	2.43043e-07	ISMsm4, transposase
MSMEG_0431	506807	507502	-	696	NA	-0.350249	0.0192855	0.0321444	-0.266754	0.0789566	0.111194	-0.330019	0.0950507	0.129478	hypothetical protein
MSMEG_0432	507499	508656	-	1158	NA	1.24508	8.43299e-05	0.000240921	1.62696	7.13636e-06	2.46435e-05	1.47923	8.51369e-05	0.000230368	bifunctional uroporphyrinogen-III synthetase/response regulator domain-containing protein
MSMEG_0433	508691	510100	-	1410	NA	0.101186	0.737082	0.777908	-0.0176473	0.952801	0.963921	0.125999	0.68683	0.734911	nitrite extrusion protein
MSMEG_0434	510209	510841	-	633	NA	0.82241	2.19267e-07	1.25457e-06	0.943845	1.16812e-07	6.51728e-07	0.791957	1.20595e-06	4.93729e-06	aminoglycoside 2'-N-acetyltransferase
MSMEG_0435	510873	511757	-	885	NA	0.628772	7.62499e-07	3.71504e-06	0.788389	1.54418e-07	8.38092e-07	0.564991	8.05149e-05	0.000219456	allophanate hydrolase subunit 2
MSMEG_0436	511773	512405	-	633	NA	0.582482	1.3635e-05	4.74145e-05	0.990556	7.04571e-08	4.22672e-07	1.07125	4.40447e-08	2.59181e-07	allophanate hydrolase subunit 1
MSMEG_0437	512510	513190	-	681	NA	-0.0281648	0.781117	0.816303	-0.28441	0.0462002	0.0686348	-0.183164	0.202261	0.254256	hypothetical protein
MSMEG_0438	513215	514168	-	954	NA	0.498084	0.00205636	0.00425742	0.287948	0.0355541	0.0543304	0.1633	0.279509	0.33803	periplasmic binding protein
MSMEG_0439	514184	515320	-	1137	NA	-0.197007	0.220408	0.277393	-0.181193	0.3184	0.384717	-0.444232	0.0425914	0.0629525	hypothetical protein
MSMEG_0440	515317	515415	-	99	NA	0.4491	0.0506395	0.0765781	0.579293	0.0125326	0.0211983	0.563449	0.0231417	0.0364363	hypothetical protein
MSMEG_0441	515471	516199	-	729	NA	0.37968	0.000287984	0.000725337	0.424275	0.000453289	0.00102694	0.379663	0.000596338	0.00132988	hypothetical protein
MSMEG_0442	516209	516811	-	603	NA	0.854134	0.00981991	0.0175049	0.601502	0.0599346	0.0866704	0.692337	0.0610008	0.0867428	tetracycline repressor domain-containing protein
MSMEG_0443	516901	517893	+	993	NA	-1.60957	3.55218e-08	2.59054e-07	-1.60432	4.94159e-07	2.33457e-06	-1.92872	3.82972e-07	1.76014e-06	carbon-nitrogen hydrolase
MSMEG_0444	517901	518923	+	1023	NA	-1.28403	2.76647e-07	1.54029e-06	-1.55178	5.45832e-09	4.49673e-08	-1.97734	1.73311e-08	1.12901e-07	agmatine deiminase
MSMEG_0445	518920	520557	+	1638	NA	-0.526217	7.03149e-05	0.000204968	-0.678929	3.71636e-05	0.00010764	-0.990614	1.15434e-06	4.75538e-06	amidohydrolase
MSMEG_0446	520569	521912	+	1344	NA	-0.382097	0.000462312	0.00110947	-0.524082	5.06945e-05	0.000142284	-1.0324	1.56523e-05	4.9895e-05	putrescine importer
MSMEG_0447	521987	522406	-	420	NA	-0.781736	0.00187767	0.00392264	0.153076	0.409737	0.477986	0.787151	0.000619069	0.00137748	hypothetical protein
MSMEG_0448	522533	522976	+	444	NA	0.203065	0.267736	0.328016	0.804312	0.000591492	0.00130903	0.853911	0.000447126	0.0010208	MarR family transcriptional regulator
MSMEG_0449	522988	524988	-	2001	NA	0.863245	1.88097e-06	8.27074e-06	1.08835	2.55015e-07	1.31035e-06	0.69747	7.31115e-05	0.000200838	transporter major facilitator family protein
MSMEG_0450	525004	525219	+	216	NA	-1.85712	7.85076e-08	5.14413e-07	-0.540483	0.00529776	0.00964563	0.96542	0.000264127	0.000633587	hypothetical protein
MSMEG_0451	525323	525571	-	249	NA	-1.74682	5.38272e-09	4.98566e-08	0.342444	0.00932453	0.0161652	1.3689	1.4962e-07	7.72193e-07	oxidoreductase, FAD-linked
MSMEG_0452	525610	527055	-	1446	NA	-2.37449	1.31433e-14	8.76512e-13	-2.59165	1.22054e-14	7.766e-13	-2.31917	1.35539e-12	2.88552e-11	inner membrane permease YgbN
MSMEG_0453	527092	527604	-	513	aroK	-2.97744	1.18133e-12	3.96108e-11	-3.41137	1.01217e-12	2.67867e-11	-4.22826	8.1518e-13	1.9056e-11	shikimate kinase
MSMEG_0454	527730	528464	+	735	NA	0.240165	0.0385517	0.0598518	0.0434592	0.732724	0.781608	0.305689	0.0326953	0.0497566	GntR family transcriptional regulator
MSMEG_0455	528536	529963	+	1428	NA	-1.3004	5.92724e-10	7.32002e-09	-0.100517	0.418278	0.486716	1.60847	2.21542e-11	3.30981e-10	aldehyde dehydrogenase
MSMEG_0456	529995	532136	-	2142	NA	0.167712	0.0439644	0.0672676	0.391272	0.000299553	0.000704534	0.619227	1.37955e-06	5.57904e-06	DNA gyrase subunit A
MSMEG_0457	532147	534180	-	2034	NA	0.0177677	0.81082	0.843713	0.217556	0.0156437	0.025811	0.354314	0.000663985	0.00146485	DNA topoisomerase IV subunit B
MSMEG_0458	534392	535687	+	1296	NA	0.0753012	0.686915	0.733998	-0.160078	0.372788	0.441951	-0.286212	0.169586	0.216652	two-component system sensor kinase
MSMEG_0459	535697	536341	+	645	NA	0.369661	0.123994	0.168489	0.28717	0.283762	0.347997	-0.216189	0.481094	0.542118	two-component system response regulator
MSMEG_0460	536353	537297	-	945	NA	0.920096	0.000208779	0.000541059	0.954945	0.000137062	0.000348677	1.05538	0.000182826	0.000454663	alpha/beta hydrolase
MSMEG_0461	537351	537965	+	615	NA	0.199634	0.51107	0.572818	0.204211	0.470549	0.537193	1.09371	0.00199576	0.0039855	CinZ protein
MSMEG_0462	538102	538545	+	444	NA	-1.50352	0.00260604	0.00527536	-0.987989	0.0169865	0.0278805	-0.753346	0.12572	0.1658	MmpS4 protein
MSMEG_0463	538542	541427	+	2886	NA	-0.912823	2.31898e-05	7.58089e-05	-0.633485	0.00117398	0.00245253	-0.0376895	0.802627	0.834693	MmpL4 protein
MSMEG_0464	542092	542898	-	807	NA	0.837866	2.50302e-06	1.05722e-05	0.838947	6.77656e-06	2.3496e-05	0.980377	2.72681e-06	1.03532e-05	phosphomethylpyrimidine kinase
MSMEG_0465	541484	542098	+	615	NA	0.515328	0.000178333	0.000468427	0.0739816	0.622546	0.683954	0.0612964	0.649682	0.700951	TetR family transcriptional regulator
MSMEG_0466	543024	543872	+	849	NA	-1.46923	4.12007e-08	2.94039e-07	-1.06342	4.67472e-06	1.69042e-05	-1.67917	3.05888e-07	1.45291e-06	hypothetical protein
MSMEG_0467	543882	544481	-	600	NA	-1.39037	1.25435e-05	4.41042e-05	-1.4083	1.51939e-05	4.80714e-05	-1.73271	5.27259e-05	0.000149453	membrane transporter
MSMEG_0468	545434	546294	-	861	NA	-0.0188791	0.933095	0.94618	0.341428	0.197421	0.252356	0.963181	0.00246421	0.00483355	integral membrane protein
MSMEG_0469	544595	545467	+	873	NA	0.453518	0.00625553	0.0116457	0.822405	3.61298e-05	0.000104848	1.39202	1.46614e-07	7.58651e-07	PadR family transcriptional regulator
MSMEG_0470	547268	548872	-	1605	NA	-0.609887	0.00411438	0.00797626	-0.472041	0.0077551	0.0136824	0.517524	0.00550144	0.00995269	para-nitrobenzyl esterase
MSMEG_0471	546423	547280	+	858	NA	0.00312076	0.989145	0.991126	-0.00100756	0.996772	0.997439	-0.361981	0.23482	0.290106	LysR family transcriptional regulator
MSMEG_0472	548983	549768	-	786	NA	-0.488962	0.00483316	0.0091974	-0.384808	0.0328766	0.0507053	0.815157	0.000114345	0.000299345	lipoprotein
MSMEG_0473	550350	551168	+	819	NA	-1.69328	0.000266478	0.000674283	-1.88239	2.68864e-05	8.04435e-05	-1.25476	0.00257372	0.00501699	LuxR family transcriptional regulator
MSMEG_0474	551334	553121	+	1788	NA	-0.247442	0.478476	0.54196	-0.17156	0.620159	0.681582	-0.229815	0.589859	0.646232	glucosamine--fructose-6-phosphate aminotransferase (isomerizing)
MSMEG_0475	553181	554419	+	1239	NA	-0.746496	0.0116675	0.0204224	-0.834254	0.0101929	0.0175334	-0.321302	0.343446	0.405644	nucleotide-sugar dehydrogenase
MSMEG_0476	554422	555717	+	1296	NA	-0.561172	0.0692562	0.101138	-0.675792	0.106259	0.145498	-0.207235	0.530805	0.589883	chitin synthase
MSMEG_0478	555747	557249	+	1503	NA	-0.0101742	0.970186	0.976859	-0.0791193	0.783046	0.826579	-0.082116	0.798911	0.831409	hypothetical protein
MSMEG_0480	557995	558654	-	660	NA	0.658964	0.0014107	0.00303586	0.463459	0.0336981	0.0517985	-0.314472	0.27421	0.332229	GntR family transcriptional regulator
MSMEG_0481	558749	560095	+	1347	NA	-0.459237	0.203051	0.258915	-0.361723	0.369411	0.438714	NA	NA	NA	FAD dependent oxidoreductase
MSMEG_0482	560092	561786	+	1695	NA	-0.51177	0.0451759	0.0689587	-0.155488	0.494546	0.561161	-0.0264693	0.915443	0.932176	dihydroxy-acid dehydratase
MSMEG_0483	561813	563186	+	1374	NA	-0.128634	0.482701	0.546018	0.0940072	0.61631	0.6781	0.375181	0.0757753	0.105537	shikimate transporter
MSMEG_0484	563191	564300	-	1110	NA	-0.0729507	0.569768	0.62944	0.147274	0.258592	0.320214	0.310971	0.0435518	0.0642095	formamidase
MSMEG_0485	564297	565826	-	1530	NA	-1.23266	0.00027624	0.000697516	-0.871888	0.003574	0.00675604	0.0556077	0.82075	0.850276	amidase
MSMEG_0486	565863	566894	-	1032	NA	-0.690675	0.0439671	0.0672676	-0.0856615	0.726029	0.77598	-0.31951	0.311348	0.371784	ABC transporter periplasmic protein
MSMEG_0487	566907	567740	-	834	NA	-0.311842	0.40127	0.466658	-0.650301	0.133704	0.178568	0.10762	0.795103	0.828459	ABC transporter permease
MSMEG_0490	570034	570816	+	783	NA	0.761687	0.0514573	0.0776777	0.731853	0.0551506	0.0804918	1.07376	0.0181168	0.0292034	enoyl-CoA hydratase
MSMEG_0491	570847	571875	-	1029	NA	1.31616	1.13295e-08	9.48392e-08	0.894533	1.20391e-06	5.09954e-06	0.357915	0.0195758	0.0312929	LacI family transcriptional regulator
MSMEG_0492	571918	572553	-	636	NA	1.11307	1.0256e-05	3.71493e-05	1.22907	2.7777e-05	8.26538e-05	1.06077	9.17157e-05	0.000245826	hypothetical protein
MSMEG_0493	572636	572803	-	168	NA	4.07106	1.97442e-07	1.14497e-06	4.36618	9.16079e-09	7.12493e-08	NA	NA	NA	hypothetical protein
MSMEG_0494	573002	573169	-	168	NA	5.80657	1.46417e-07	8.84991e-07	6.26531	1.65299e-07	8.88278e-07	NA	NA	NA	hypothetical protein
MSMEG_0497	575202	577466	-	2265	NA	-0.299073	0.244337	0.303312	-0.457673	0.108165	0.147702	-0.827526	0.0315849	0.0482515	glycerol dehydratase large subunit
MSMEG_0499	577723	579150	+	1428	NA	-1.71079	4.53474e-07	2.35242e-06	-1.92596	2.09454e-07	1.09505e-06	-2.21614	7.06873e-07	3.04456e-06	amino acid permease
MSMEG_0500	579284	580351	+	1068	NA	0.69835	0.000276594	0.000697822	0.557788	0.00311282	0.0059615	0.737775	0.000619375	0.00137765	regulator of polyketide synthase expression
MSMEG_0501	580361	581107	-	747	NA	-1.10392	2.42863e-06	1.03161e-05	-1.12576	3.65105e-06	1.35213e-05	-1.3762	2.18004e-05	6.74374e-05	glucosamine-6-phosphate deaminase 1
MSMEG_0502	581104	582480	-	1377	NA	-0.963955	1.10863e-07	6.91686e-07	-0.772278	3.69767e-06	1.3677e-05	-0.273079	0.0266871	0.041406	glucosidase
MSMEG_0503	582477	583253	-	777	NA	-0.98425	2.51275e-05	8.16503e-05	-1.19929	2.31854e-05	7.03917e-05	-0.877728	0.000969109	0.00206834	DeoR family transcriptional regulator
MSMEG_0504	583427	584413	+	987	NA	-2.08084	1.58653e-10	2.44976e-09	-2.179	4.1354e-10	4.76567e-09	-1.77852	1.51543e-07	7.80767e-07	carbohydrate kinase
MSMEG_0505	584410	585780	+	1371	NA	-1.64895	4.01616e-10	5.2631e-09	-1.27525	4.29668e-08	2.73388e-07	-0.744134	5.81494e-06	2.0438e-05	sugar ABC transporter substrate-binding protein
MSMEG_0506	585885	586739	+	855	NA	-1.51302	1.0222e-06	4.84234e-06	-1.2586	0.000192932	0.000475649	-0.980069	0.000782395	0.00170214	ABC transporter permease
MSMEG_0507	586736	587560	+	825	NA	-1.2789	4.25776e-06	1.69351e-05	-1.35124	1.06431e-05	3.53057e-05	-0.941403	0.000487682	0.00110746	sugar ABC transporter permease
MSMEG_0508	587587	588657	+	1071	NA	-1.2344	3.94484e-06	1.58374e-05	-1.10843	5.60973e-05	0.000156273	-0.149539	0.43041	0.49405	glycerol-phosphate porter
MSMEG_0509	588742	589527	-	786	NA	-1.54982	3.54543e-05	0.000111063	-1.11492	0.000493917	0.0011089	-0.7117	0.010907	0.0184078	transcriptional regulatory protein
MSMEG_0510	589666	590988	+	1323	NA	-2.07315	5.73699e-05	0.000170885	-1.07593	0.00490143	0.00899524	-1.14127	0.00937568	0.0161062	D-tagatose-bisphosphate aldolase non-catalytic subunit
MSMEG_0511	590985	592127	+	1143	NA	-1.22529	0.0032299	0.00640431	-1.2244	0.00444497	0.00822567	-1.51046	0.00393834	0.0073895	sugar isomerase
MSMEG_0512	592124	593104	+	981	NA	-0.56169	0.139669	0.186411	-0.435845	0.275367	0.338673	NA	NA	NA	BadF/BadG/BcrA/BcrD ATPase
MSMEG_0513	593126	594091	+	966	NA	-1.06851	0.00837961	0.0151718	-1.00915	0.0149464	0.0247575	-0.531618	0.196436	0.24756	integral membrane protein
MSMEG_0514	594088	595401	+	1314	NA	-0.521195	0.0488671	0.0742157	-0.970818	0.00363197	0.0068483	-0.894574	0.0128495	0.0213108	alpha-galactosidase
MSMEG_0515	595444	596721	+	1278	NA	-1.0815	9.25731e-05	0.000261963	-1.00624	0.000804677	0.00173872	-0.638274	0.0104979	0.0178285	sugar transporter sugar binding lipoprotein
MSMEG_0516	596736	597647	+	912	NA	-0.51471	0.108059	0.149717	-0.660582	0.065558	0.0938044	-1.76692	0.00134302	0.00277881	sugar transporter
MSMEG_0518	598612	599718	+	1107	NA	-0.283924	0.224885	0.282259	-0.832021	0.00306492	0.00587353	-0.806212	0.0113732	0.0190973	sn-glycerol-3-phosphate ABC transporter ATPase
MSMEG_0519	599806	599922	+	117	NA	-0.542127	0.0819865	0.117442	-0.239263	0.390867	0.458837	-0.546139	0.12302	0.162491	hypothetical protein
MSMEG_0520	600086	600733	+	648	NA	-3.58581	5.31453e-15	4.19708e-13	-3.72189	4.44352e-15	3.54356e-13	-3.83716	2.28317e-14	1.00815e-12	porin
MSMEG_0521	600745	601814	-	1070	NA	-3.71984	3.73092e-11	7.01975e-10	-2.93847	1.84981e-10	2.4104e-09	-2.57208	8.9747e-09	6.33865e-08
MSMEG_0523	602113	603006	-	894	NA	1.03636	0.000125804	0.000343215	1.13167	8.17276e-05	0.00021979	1.31912	3.04396e-05	9.11812e-05	DNA-binding protein
MSMEG_0524	603036	603863	-	828	NA	0.665967	0.103007	0.143375	0.98912	0.0199142	0.0321737	1.75352	0.000312452	0.000736177	short chain dehydrogenase
MSMEG_0526	604076	605674	+	1599	NA	-1.88459	4.65229e-06	1.83222e-05	-1.38362	6.77134e-05	0.000184998	0.649165	0.00521642	0.00949178	oxidoreductase, GMC family protein
MSMEG_0527	605757	606500	+	744	NA	-1.90334	0.000662701	0.0015381	-1.15823	0.0132209	0.0222368	0.127585	0.726897	0.771826	2-hydroxycyclohexnecarboxyl-CoA dehydrogenase
MSMEG_0529	607494	610940	-	3447	NA	-0.516514	0.00242227	0.00493834	-0.304017	0.0697219	0.0993109	1.10663	7.77185e-07	3.30442e-06	serine/threonine protein kinase
MSMEG_0530	611055	611756	-	702	NA	-0.703445	0.000206596	0.000536095	-0.691272	0.000289487	0.000682737	1.1276	1.48235e-06	5.95437e-06	short chain dehydrogenase
MSMEG_0531	611979	613190	-	1212	NA	-1.16505	9.27587e-09	8.01062e-08	-0.929059	2.27216e-07	1.17967e-06	-0.0470239	0.687665	0.735673	acyl-CoA dehydrogenase
MSMEG_0532	613219	613836	-	618	NA	-0.932819	0.0014106	0.00303586	-1.49967	6.33727e-05	0.000173948	0.0971098	0.729471	0.773458	TetR family transcriptional regulator
MSMEG_0534	614551	615804	-	1254	NA	1.1895	0.000108509	0.000301654	1.64559	5.73791e-06	2.03308e-05	0.877176	0.00832835	0.0145162	permease, major facilitator family protein
MSMEG_0535	615801	616439	-	639	NA	1.93818	6.19145e-06	2.373e-05	2.11557	1.29157e-06	5.43239e-06	2.57787	4.50121e-07	2.03271e-06	GntR family transcriptional regulator
MSMEG_0536	616498	617064	-	567	NA	3.9697	1.12566e-13	5.40499e-12	4.67437	4.46618e-14	1.98541e-12	4.02162	1.10604e-12	2.40623e-11	intracellular protease PfpI family protein
MSMEG_0537	617136	617564	-	429	NA	4.81673	6.28584e-17	1.10964e-14	4.98718	1.23561e-16	2.17359e-14	0.914428	0.000192134	0.000475231	hypothetical protein
MSMEG_0538	617579	618070	-	492	NA	4.56468	5.23644e-17	9.82161e-15	4.75252	5.53931e-16	6.62612e-14	0.764261	0.000412695	0.000946183	MarR family transcriptional regulator
MSMEG_0539	618144	618818	-	675	NA	-1.22951	7.39032e-08	4.89049e-07	-1.45856	2.08763e-09	1.96014e-08	-1.86311	1.92146e-10	2.17341e-09	Crp/Fnr family transcriptional regulator protein
MSMEG_0540	618988	619611	+	624	NA	0.990773	2.20584e-06	9.51486e-06	1.24883	1.42482e-07	7.7825e-07	1.46418	1.61271e-07	8.25889e-07	transcriptional regulator
MSMEG_0541	619744	620037	+	294	NA	-0.407734	0.00218573	0.00450197	-0.0147173	0.902714	0.924034	0.398559	0.00265757	0.00515851	hypothetical protein
MSMEG_0542	620034	620738	+	705	NA	-0.0437461	0.670455	0.718536	-0.169071	0.138784	0.184623	-0.0482771	0.705413	0.751961	ANTAR domain-containing protein
MSMEG_0543	621750	622790	-	1041	NA	0.549777	0.0237587	0.0388132	0.69261	0.00764768	0.0135158	1.3047	5.19508e-05	0.000147607	hypothetical protein
MSMEG_0544	620809	621762	+	954	NA	0.25721	0.073769	0.10687	0.163386	0.283167	0.347409	-0.354089	0.103992	0.14028	transcriptional regulator
MSMEG_0545	622986	623513	-	528	NA	1.0172	0.00073184	0.00168102	0.984873	0.000718069	0.00156686	0.369642	0.206159	0.258555	LuxR family transcriptional regulator
MSMEG_0546	623786	624613	-	828	NA	-1.23755	8.46375e-05	0.000241672	-1.80962	2.95901e-06	1.12439e-05	-1.94013	2.09609e-06	8.18551e-06	hypothetical protein
MSMEG_0547	625597	626658	-	1062	NA	-3.08276	3.33314e-06	1.3637e-05	-2.94052	3.28136e-06	1.22661e-05	-2.62226	2.22025e-05	6.86101e-05	ISMsm5, transposase
MSMEG_0548	624722	625600	+	879	NA	-0.710443	0.000677038	0.00156714	-0.565111	0.00756938	0.0133985	-1.24055	2.68656e-05	8.17069e-05	chromosome replication initiation inhibitor protein
MSMEG_0549	626702	627430	-	729	NA	-3.42634	4.88198e-15	3.90688e-13	-3.34025	1.86065e-14	1.02661e-12	-2.93605	2.767e-13	7.60097e-12	ABC transporter permease
MSMEG_0550	627472	628440	-	969	NA	-3.85688	2.60152e-15	2.3305e-13	-3.70446	2.07856e-14	1.10017e-12	-3.04844	3.0713e-13	8.35983e-12	sulfonate binding protein
MSMEG_0551	628489	629271	-	783	NA	-4.10207	1.09475e-15	1.13287e-13	-4.46961	1.09186e-15	1.12594e-13	-3.84844	6.42491e-13	1.55056e-11	nitrate/sulfonate/bicarbonate ABC transporter ATPase
MSMEG_0552	629360	629854	+	495	NA	-0.26231	0.0461569	0.0703234	-0.316911	0.0294342	0.045965	-0.457031	0.0118112	0.0197475	hypothetical protein
MSMEG_0553	629922	631274	+	1353	NA	-2.36833	2.35461e-08	1.81184e-07	-2.67752	1.86378e-07	9.89989e-07	-2.34559	2.25345e-07	1.10467e-06	sugar ABC transporter substrate-binding protein
MSMEG_0554	631271	632140	+	870	NA	-3.20835	3.61604e-07	1.94476e-06	-3.2292	2.15081e-06	8.50785e-06	-3.20447	1.29324e-05	4.1988e-05	ABC transporter permease
MSMEG_0555	632137	632928	+	792	NA	-2.48275	2.04529e-05	6.7265e-05	-2.84774	2.32379e-05	7.05156e-05	-3.01868	4.6613e-05	0.000134147	ABC transporter permease
MSMEG_0556	632925	633980	+	1056	NA	-2.65559	9.81482e-06	3.57634e-05	-3.3516	1.05792e-06	4.54228e-06	-2.75546	3.35375e-05	9.97093e-05	ABC transporter
MSMEG_0557	634165	634302	+	138	NA	-0.153053	0.620948	0.673704	-0.0455876	0.873979	0.900632	-0.102137	0.752796	0.79255	hypothetical protein
MSMEG_0558	634299	634826	+	528	NA	-0.0117694	0.920006	0.93583	0.195262	0.131652	0.176233	0.306718	0.0289452	0.0446191	hypothetical protein
MSMEG_0559	634899	635102	-	204	NA	0.440759	0.019417	0.0323275	0.455562	0.0147819	0.0245449	1.2509	0.000109487	0.000287385	hypothetical protein
MSMEG_0560	635220	636284	-	1065	dapB	-1.58042	3.20141e-06	1.31609e-05	-1.99587	2.27607e-07	1.18067e-06	-2.78457	2.21593e-08	1.39631e-07	dihydrodipicolinate reductase N-terminus domain-containing protein
MSMEG_0561	636421	637101	+	681	NA	0.368941	0.193974	0.248714	-0.408242	0.220126	0.277816	-0.595824	0.195137	0.246286	TetR family transcriptional regulator
MSMEG_0562	637893	638879	-	987	NA	0.364788	0.00083296	0.00188943	0.448019	0.00045315	0.00102694	0.523776	0.00013818	0.000354886	hypothetical protein
MSMEG_0563	637149	637904	+	756	NA	0.206915	0.145546	0.193396	0.484666	0.00479708	0.00881586	0.338373	0.0765832	0.106637	hypothetical protein
MSMEG_0564	638914	640326	-	1413	NA	0.0583255	0.598706	0.654542	0.176804	0.151093	0.199314	-0.0984825	0.450255	0.512012	xanthine/uracil permease
MSMEG_0565	640338	641435	-	1098	NA	1.70947	1.30962e-06	6.03248e-06	1.32357	5.00556e-05	0.000140753	1.24353	0.000513453	0.00116244	glycosyl transferase family protein
MSMEG_0566	641432	642280	-	849	NA	1.27768	7.96944e-05	0.000229413	0.930884	0.000945541	0.00200898	0.49333	0.111828	0.14953	aliphatic amidase
MSMEG_0567	642290	643711	-	1422	NA	1.4257	0.000636123	0.00148157	1.68514	0.000156602	0.00039305	1.65205	0.000299836	0.0007101	selenophosphate synthetase
MSMEG_0568	643711	644760	-	1050	NA	1.76455	0.000114619	0.000316005	2.37566	2.74296e-06	1.05256e-05	NA	NA	NA	radical SAM domain-containing protein
MSMEG_0569	644774	646045	-	1272	NA	1.98238	0.000162471	0.000432631	2.07073	2.86642e-05	8.49136e-05	1.79659	0.000417006	0.000954963	potassium transport flavoprotein
MSMEG_0571	646331	647233	-	903	NA	1.21215	0.0166686	0.0282135	2.17041	9.43655e-05	0.000250622	1.43715	0.0105443	0.0178818	carbon-nitrogen hydrolase
MSMEG_0572	647243	647764	-	522	NA	1.03151	0.0183525	0.0307343	1.92856	0.000374157	0.0008617	0.776133	0.117328	0.155986	hypothetical protein
MSMEG_0573	648700	649296	-	597	NA	9.41931	3.39911e-17	7.28624e-15	9.69061	2.27174e-17	6.17603e-15	9.06883	1.53737e-16	1.55326e-14	ECF sigma factor RpoE1
MSMEG_0574	648080	648733	+	654	NA	9.02791	5.33986e-18	2.15272e-15	9.62032	3.81247e-18	1.73201e-15	9.56135	4.52221e-18	9.29547e-16	ECF sigma factor RpoE1
MSMEG_0575	649562	649978	+	417	NA	3.52077	3.78112e-14	2.08205e-12	3.41982	6.35403e-14	2.65759e-12	2.08831	1.09418e-08	7.47125e-08	MmpS1 protein
MSMEG_0576	649975	652866	+	2892	NA	4.01505	8.50188e-17	1.37914e-14	4.19105	5.26711e-17	1.12509e-14	3.17511	1.29714e-14	6.1367e-13	MmpL4 protein
MSMEG_0577	652908	654131	+	1224	NA	0.572251	0.0109766	0.0193201	0.862285	0.00142702	0.00293199	0.17718	0.491713	0.552104	major facilitator superfamily protein
MSMEG_0578	654135	655271	+	1137	NA	0.504758	0.0840811	0.119956	0.611321	0.0465423	0.069052	0.742329	0.0263111	0.0408864	acyl-CoA dehydrogenase
MSMEG_0579	656078	657565	-	1488	NA	-0.228693	0.105528	0.146548	-0.119034	0.354074	0.422952	0.0779944	0.572939	0.630709	Fis family transcriptional regulator
MSMEG_0580	655294	656088	+	795	NA	0.501768	0.000957124	0.00213954	0.324334	0.0312354	0.0484614	0.269958	0.0521313	0.0754076	hypothetical protein
MSMEG_0581	657676	659022	+	1347	gabT	-0.00755386	0.974413	0.979636	1.3221	0.000256445	0.000613753	2.5849	8.86883e-10	8.33866e-09	4-aminobutyrate aminotransferase
MSMEG_0582	659025	660479	+	1455	NA	-0.0488303	0.803092	0.836979	1.10951	9.88123e-05	0.000260926	2.54041	3.7054e-09	2.91013e-08	succinate-semialdehyde dehydrogenase
MSMEG_0583	660492	660752	-	261	NA	-0.282765	0.343427	0.408491	-0.180434	0.604875	0.667976	1.03107	0.00225772	0.0044697	hypothetical protein
MSMEG_0584	660999	662471	-	1473	NA	0.641489	8.42279e-07	4.08019e-06	0.734394	6.22222e-07	2.8605e-06	-0.265624	0.0159519	0.0259239	hypothetical protein
MSMEG_0586	662508	662897	-	390	NA	0.707206	6.92781e-07	3.42792e-06	1.40637	1.21915e-10	1.69971e-09	0.326102	0.00104348	0.00221358	STAS domain-containing protein
MSMEG_0588	663590	664921	+	1332	NA	-0.291143	0.207769	0.26381	-0.496415	0.0517727	0.0760256	-0.0316266	0.904881	0.923788	rhamnose tranport protein
MSMEG_0589	664918	666081	+	1164	rhaI	0.0754418	0.660325	0.709628	0.0977713	0.633745	0.694345	0.296538	0.133367	0.174764	L-rhamnose isomerase
MSMEG_0590	666069	668123	+	2055	rhaD	0.0134287	0.943334	0.954466	0.208962	0.205851	0.261703	0.334134	0.0768269	0.106927	short chain dehydrogenase
MSMEG_0591	668184	669641	+	1458	rhaB	-0.100024	0.670361	0.718536	0.363366	0.146067	0.193366	0.0121532	0.96611	0.973294	rhamnulokinase
MSMEG_0592	669649	670650	+	1002	NA	0.557428	0.000415696	0.00100727	0.360768	0.0152081	0.0251548	0.234486	0.160372	0.206252	rhamnose catabolism operon transcriptional regulator
MSMEG_0593	670737	671384	-	648	NA	0.222499	0.0454658	0.0693131	0.354296	0.00386445	0.00723421	0.394855	0.00375597	0.00708522	hypothetical protein
MSMEG_0594	671348	672817	-	1470	NA	0.172871	0.0337084	0.0530322	0.495166	2.84784e-05	8.4405e-05	0.359704	0.000870245	0.0018775	iron-sulfur cluster binding protein
MSMEG_0595	672814	673551	-	738	NA	0.584098	0.000356489	0.000880512	0.498066	0.0013517	0.00279452	0.590132	0.000645556	0.00142948	glycolate oxidase
MSMEG_0596	673641	674327	+	687	NA	0.470887	0.0503163	0.0761853	0.173783	0.481135	0.54771	0.301501	0.329445	0.390654	GntR family transcriptional regulator
MSMEG_0597	674780	676060	-	1281	NA	0.251552	0.122595	0.166889	-0.0425393	0.792038	0.83357	-0.283573	0.152894	0.197873	hypothetical protein
MSMEG_0598	674388	674783	+	396	NA	-0.136515	0.501335	0.563591	-0.146041	0.523018	0.589442	0.378303	0.0921532	0.125934	hypothetical protein
MSMEG_0599	676104	677750	+	1647	NA	-1.59652	3.60971e-12	9.75922e-11	-1.75068	1.27555e-11	2.36194e-10	-2.2272	2.27874e-12	4.46827e-11	acyl-CoA synthetase
MSMEG_0600	677821	678603	+	783	NA	0.121141	0.371336	0.437183	0.457819	0.00361117	0.00681772	0.210016	0.270926	0.328986	dehydrogenase
MSMEG_0601	678620	678928	-	309	NA	2.46826	7.31497e-08	4.85669e-07	2.56159	4.31695e-09	3.65718e-08	2.10559	3.56512e-07	1.65899e-06	hypothetical protein
MSMEG_0602	678969	679124	-	156	NA	2.46309	3.07581e-11	5.93602e-10	2.37359	8.3125e-11	1.23062e-09	2.05158	1.94571e-08	1.24848e-07	hypothetical protein
MSMEG_0603	679378	681582	-	2205	NA	-1.24543	1.88813e-10	2.84738e-09	-1.28198	9.27425e-10	9.63236e-09	-1.36795	4.89377e-10	4.936e-09	acyl-CoA dehydrogenase
MSMEG_0604	681693	682661	-	969	NA	-0.104823	0.490643	0.553541	-0.00619965	0.970117	0.976773	0.361587	0.0396386	0.0590567	glyoxylate reductase
MSMEG_0605	682652	683758	-	1107	NA	-0.133459	0.234684	0.292782	0.214664	0.0916376	0.127195	0.617055	0.000278125	0.000664756	hypothetical protein
MSMEG_0606	683791	684420	-	630	NA	0.0619686	0.78668	0.821585	0.417191	0.0585748	0.0849094	1.03678	0.000281833	0.00067254	TetR family transcriptional regulator
MSMEG_0607	685104	685946	-	843	NA	0.397682	0.00951493	0.017027	0.857595	2.02556e-06	8.08197e-06	1.59526	2.36199e-09	1.97751e-08	methyltransferase, , family protein
MSMEG_0608	684535	685134	+	600	NA	0.366802	0.0081317	0.0147719	1.20323	1.38676e-07	7.61637e-07	1.92125	6.90587e-10	6.7485e-09	glyoxalase
MSMEG_0609	685955	686830	-	876	NA	0.915179	0.000101647	0.000284554	0.68253	0.00297374	0.00571527	0.715951	0.00570102	0.0102825	hypothetical protein
MSMEG_0611	687835	689295	+	1461	NA	0.650091	0.102697	0.142981	0.683477	0.0891461	0.124025	1.00911	0.0280928	0.0434512	para-nitrobenzyl esterase
MSMEG_0612	689301	689912	-	612	NA	0.657315	0.0167529	0.0283482	0.850405	0.00325194	0.00619817	0.97643	0.00127624	0.00265445	TetR family transcriptional regulator
MSMEG_0613	689985	690890	+	906	NA	-0.437487	0.0294358	0.0470002	0.0881479	0.595492	0.659041	0.260765	0.174112	0.221864	hypothetical protein
MSMEG_0614	690921	691814	+	894	NA	-0.0781824	0.382244	0.447742	0.589076	8.37893e-06	2.84137e-05	0.469182	0.00200845	0.00400949	methyltransferase
MSMEG_0615	691998	693767	+	1770	NA	0.996038	1.9724e-08	1.55155e-07	3.72118	2.89542e-13	9.01955e-12	5.48183	1.58331e-18	4.89482e-16	ATPase AAA
MSMEG_0616	693764	695320	+	1557	NA	2.20785	4.10328e-12	1.08522e-10	5.08077	3.63315e-14	1.72323e-12	6.70921	1.4804e-19	1.76493e-16	hypothetical protein
MSMEG_0617	695317	699294	+	3978	NA	2.2124	1.58043e-12	4.96637e-11	5.19849	1.36151e-14	8.48251e-13	6.91565	1.24975e-18	4.65609e-16	ftsk/SpoIIIE family protein
MSMEG_0618	699291	699602	+	312	NA	2.18077	6.1816e-07	3.10217e-06	5.25586	7.22326e-12	1.43529e-10	6.89038	1.99907e-15	1.36971e-13	PE family protein
MSMEG_0619	699604	701175	+	1572	NA	2.31991	1.19574e-11	2.57234e-10	5.22843	1.87959e-14	1.02661e-12	6.69402	3.92463e-18	8.35526e-16	PPE family protein
MSMEG_0620	701225	701518	+	294	NA	2.12658	1.73361e-10	2.65489e-09	5.00794	1.63851e-13	5.63215e-12	6.78215	6.43551e-17	7.829e-15	PE family protein
MSMEG_0621	701553	701840	+	288	NA	2.28208	3.17912e-10	4.38645e-09	5.33032	1.27065e-13	4.57818e-12	7.05118	4.82293e-18	9.33569e-16	low molecular weight protein antigen 7
MSMEG_0622	701853	702734	+	882	NA	1.95927	7.68026e-12	1.87386e-10	5.06468	3.05893e-14	1.48743e-12	6.6779	3.03668e-19	2.26271e-16	DNA-binding protein
MSMEG_0623	702737	704164	+	1428	snm	1.94745	3.48064e-11	6.61102e-10	4.94798	1.37192e-13	4.82674e-12	6.50039	4.84196e-17	6.27454e-15	secretion protein Snm4
MSMEG_0624	704172	705551	+	1380	NA	2.04255	5.42907e-12	1.39253e-10	4.95535	1.63777e-14	9.29938e-13	6.47931	5.87811e-19	2.91995e-16	subtilase
MSMEG_0625	706433	707632	-	1200	NA	0.562089	0.00029341	0.000738075	1.92113	1.03718e-09	1.06404e-08	3.11739	5.65343e-13	1.39834e-11	hypothetical protein
MSMEG_0626	705548	706477	+	930	NA	1.93633	1.43945e-10	2.2676e-09	4.78865	1.56043e-14	8.97397e-13	6.21147	9.28586e-18	1.38382e-15	hypothetical protein
MSMEG_0627	707650	709398	-	1749	NA	0.269223	0.120688	0.164566	0.280717	0.0794034	0.111769	0.0413559	0.835597	0.86236	glycosyl transferase family protein
MSMEG_0628	709441	710328	-	888	NA	0.641182	1.56978e-05	5.33815e-05	0.371815	0.00474007	0.00871782	-0.230894	0.0953749	0.129825	amidohydrolase
MSMEG_0629	710373	711137	+	765	NA	0.409219	0.00359331	0.00705497	0.473721	0.00228328	0.00449517	0.361519	0.03285	0.049941	trans-aconitate 2-methyltransferase
MSMEG_0630	711186	711989	-	804	NA	-0.0454044	0.825698	0.855635	0.151201	0.436893	0.504549	0.0497481	0.829037	0.857371	hypothetical protein
MSMEG_0631	712068	713446	-	1379	NA	-0.073203	0.546219	0.606887	-0.0352361	0.793504	0.834819	0.150801	0.289845	0.349185
MSMEG_0632	713531	714025	-	495	NA	0.633398	0.000563504	0.0013279	0.232474	0.198635	0.253691	0.541238	0.0139443	0.0229137	hypothetical protein
MSMEG_0633	714718	716181	-	1464	NA	0.605625	1.49437e-06	6.7641e-06	0.813557	1.04713e-07	5.94764e-07	0.88086	5.81315e-08	3.32955e-07	PAP2 superfamily protein
MSMEG_0634	714093	714764	+	672	NA	-0.0638265	0.672505	0.720267	-0.00442961	0.978136	0.982572	0.139029	0.430689	0.494098	PAP2 superfamily protein
MSMEG_0635	716288	716914	+	627	NA	0.118207	0.219523	0.276454	-0.298432	0.0129097	0.0217624	-0.648799	8.56501e-05	0.000231547	hypothetical protein
MSMEG_0636	716920	717405	-	486	NA	0.745461	1.08573e-05	3.89746e-05	0.772475	3.00646e-05	8.85795e-05	0.87184	1.71287e-05	5.39664e-05	hypothetical protein
MSMEG_0637	717434	719002	-	1569	NA	0.860586	0.0368831	0.0575292	3.80799	2.49489e-10	3.10227e-09	4.70121	1.34824e-11	2.12616e-10	iron-sulfur binding oxidoreductase
MSMEG_0638	719172	721103	+	1932	NA	-0.446808	1.03106e-05	3.73155e-05	-0.739511	1.01378e-07	5.78019e-07	-0.503324	2.70441e-05	8.21662e-05	hypothetical protein
MSMEG_0639	721104	722114	-	1011	NA	-0.501242	1.2535e-06	5.79499e-06	-0.537162	8.16831e-06	2.78216e-05	-0.792966	3.59065e-08	2.15983e-07	oligopeptide transport ATP-binding protein AppF
MSMEG_0640	722111	723097	-	987	NA	-0.518363	2.11361e-06	9.15287e-06	-0.527821	7.90944e-06	2.70631e-05	-0.646007	3.49506e-07	1.63021e-06	oligopeptide transport ATP-binding protein OppD
MSMEG_0641	723094	724056	-	963	NA	-0.624044	1.76319e-07	1.03751e-06	-0.76184	8.26622e-08	4.84708e-07	-0.961646	1.48306e-09	1.32146e-08	binding-protein-dependent transporters inner membrane component
MSMEG_0642	724060	725070	-	1011	NA	-0.626703	2.14315e-07	1.22975e-06	-0.763945	2.76214e-07	1.40719e-06	-1.11485	1.86507e-10	2.11765e-09	ABC transporter permease
MSMEG_0643	725067	726722	-	1656	NA	-0.406778	0.000120193	0.000329105	-0.404826	0.0018034	0.00362437	-0.221403	0.0335162	0.0508371	extracellular solute-binding protein
MSMEG_0644	726931	727503	+	573	NA	0.121171	0.356088	0.421546	0.268481	0.0303585	0.047248	0.247205	0.0722843	0.101195	cupin
MSMEG_0645	727629	728471	+	843	NA	-0.362072	0.000101228	0.000283647	-0.32483	0.000728883	0.00158468	-0.149595	0.0541146	0.0780303	beta-1,3-glucanase
MSMEG_0646	728572	730170	-	1599	NA	-0.967154	7.1792e-06	2.71345e-05	-0.935016	2.08369e-06	8.29177e-06	-0.613864	0.00039729	0.000915176	transporter
MSMEG_0649	730969	731934	-	966	NA	-1.1898	0.00412037	0.0079853	-0.748328	0.0568488	0.0826678	-1.45111	0.00407354	0.00762637	phosphonate-binding periplasmic protein
MSMEG_0650	732117	732869	+	753	NA	-0.56197	0.107758	0.149334	-1.18016	0.00772261	0.0136371	0.113913	0.736366	0.77952	GntR family transcriptional regulator
MSMEG_0651	732984	733664	+	681	NA	0.308137	0.0211716	0.0349965	0.0316089	0.8194	0.85619	-0.611435	0.00515966	0.00941724	hypothetical protein
MSMEG_0652	733710	734573	+	864	NA	-0.114063	0.478074	0.541702	-0.660565	0.00230063	0.00452782	-0.942043	0.000579714	0.00129669	hypothetical protein
MSMEG_0653	734617	735581	+	965	NA	-0.744465	0.204219	0.259945	NA	NA	NA	NA	NA	NA
MSMEG_0654	735585	736520	-	936	NA	-1.06616	0.0495111	0.0751018	NA	NA	NA	NA	NA	NA	hypothetical protein
MSMEG_0655	736636	737415	+	780	NA	-1.03628	0.00721586	0.0132387	-0.579106	0.0366775	0.0558473	-0.839209	0.0129145	0.021408	glucose 1-dehydrogenase
MSMEG_0656	737416	738018	-	603	NA	-0.131049	0.572745	0.631915	-0.0122542	0.960838	0.969602	-1.06959	0.00493031	0.00904851	TetR family transcriptional regulator
MSMEG_0657	738064	739248	-	1185	NA	-0.0289526	0.859046	0.883481	0.178032	0.274625	0.337831	0.273997	0.154089	0.199289	Rieske (2Fe-2S) domain-containing protein
MSMEG_0659	740165	741106	-	942	NA	-0.472991	0.195652	0.250651	NA	NA	NA	-1.17865	0.056619	0.0812484	polyamine ABC transporter permease
MSMEG_0660	741111	742385	-	1275	NA	0.379162	0.151022	0.199436	-0.0302823	0.903049	0.924219	-0.0226536	0.9356	0.94873	extracellular solute-binding protein
MSMEG_0661	742519	743907	+	1389	NA	-0.287282	0.243542	0.302449	-0.862752	0.00600617	0.0108039	-0.933983	0.00494231	0.00906775	glutamate-1-semialdehyde 2,1-aminomutase
MSMEG_0662	743924	745081	+	1158	NA	0.240358	0.130139	0.175409	-0.130049	0.452188	0.519305	-0.179034	0.357832	0.419806	putrescine transport ATP-binding protein PotG
MSMEG_0663	745088	745795	-	708	NA	0.801721	9.06114e-05	0.000257627	0.779541	0.00021978	0.000533266	0.595059	0.0118873	0.0198599	TetR family transcriptional regulator
MSMEG_0664	745913	747574	+	1662	NA	0.427282	0.0778597	0.1122	0.494375	0.0436076	0.0652695	0.883775	0.0022186	0.00439518	FAD dependent oxidoreductase
MSMEG_0665	749627	750838	-	1212	NA	-0.0335847	0.858325	0.883042	-0.181338	0.317663	0.383905	-0.336124	0.106814	0.143534	sarcosine oxidase subunit beta
MSMEG_0666	747619	749646	+	2028	NA	-0.13511	0.54167	0.602502	-0.258242	0.292601	0.357153	-0.221246	0.401428	0.464463	acetyl-CoA synthetase
MSMEG_0667	750914	752092	+	1179	NA	-0.348423	0.127641	0.1727	-0.357331	0.154786	0.203825	-0.546442	0.0579479	0.0829358	butyryl-CoA dehydrogenase
MSMEG_0668	752138	752347	+	210	NA	0.296647	0.150642	0.199157	0.237543	0.25907	0.320674	0.579381	0.0246569	0.0385773	integral membrane protein
MSMEG_0669	753330	753836	-	507	NA	-0.200589	0.603615	0.658949	1.92257	1.07716e-05	3.56115e-05	3.05133	1.04749e-07	5.65075e-07	hypothetical protein
MSMEG_0670	752392	753333	+	942	NA	0.423625	0.111038	0.153242	1.47613	9.45043e-05	0.000250768	2.07018	4.34256e-07	1.96404e-06	FAD dependent oxidoreductase
MSMEG_0671	753920	755068	-	1149	NA	0.539768	0.0013238	0.00286736	1.95461	2.37663e-10	2.97914e-09	2.82896	6.52285e-11	8.43442e-10	S-(hydroxymethyl)glutathione dehydrogenase
MSMEG_0672	755161	755814	-	654	NA	0.252226	0.218559	0.275471	2.93272	1.62503e-12	3.99971e-11	4.14736	7.89501e-14	2.61456e-12	hypothetical protein
MSMEG_0673	755982	756524	-	543	NA	0.224923	0.0717007	0.104251	0.0231136	0.830557	0.864675	-0.197636	0.135967	0.177857	hypothetical protein
MSMEG_0674	756845	757855	-	1011	NA	-0.273317	0.00470211	0.00896792	-0.285505	0.00498735	0.00913609	-0.459144	0.00024488	0.000591703	ErfK/YbiS/YcfS/YnhG family protein
MSMEG_0675	758055	759272	-	1218	NA	-0.429712	0.152845	0.201577	-0.690433	0.0666531	0.0952802	-0.0816393	0.792098	0.825615	cytochrome P450
MSMEG_0676	759460	759996	+	537	NA	-1.01331	0.00138813	0.00299051	-1.76674	8.05372e-05	0.000216787	-1.914	0.000248242	0.000599098	transcriptional regulatory protein
MSMEG_0678	760192	760761	+	570	dcd	-0.45261	0.00430518	0.00828993	-0.553632	0.000494163	0.00110904	0.12454	0.38087	0.443864	deoxycytidine triphosphate deaminase
MSMEG_0679	761054	762742	+	1689	NA	-0.817112	4.81778e-08	3.37418e-07	-0.958224	1.34896e-08	9.92389e-08	-0.703769	2.05497e-06	8.04842e-06	hypothetical protein
MSMEG_0680	762836	764170	+	1335	NA	-1.60488	0.000110885	0.000307264	-2.59983	1.08693e-06	4.65683e-06	-2.03268	9.67563e-06	3.24025e-05	UDP-glucose 6-dehydrogenase
MSMEG_0681	764248	765516	+	1269	NA	0.424521	0.000426767	0.0010316	0.566286	2.44594e-05	7.38101e-05	0.375457	0.00334305	0.00636878	P450 heme-thiolate protein
MSMEG_0682	765518	766270	+	753	NA	-0.919527	2.68753e-08	2.03669e-07	-0.923702	1.64329e-07	8.84657e-07	-1.11058	2.05786e-08	1.31057e-07	hypothetical protein
MSMEG_0683	766289	766657	+	369	NA	-0.36988	0.0118615	0.0207016	-0.284762	0.0370875	0.0563998	-0.323578	0.0606682	0.0863729	hypothetical protein
MSMEG_0684	766670	768784	-	2115	NA	-0.409066	0.00488464	0.00927773	0.0307743	0.803317	0.842475	0.170265	0.217955	0.271635	aldehyde oxidase
MSMEG_0685	768781	769776	-	996	NA	NA	NA	NA	5.1404	1.92357e-08	1.368e-07	5.56615	2.36061e-09	1.97751e-08	oxidoreductase, molybdopterin-binding subunit
MSMEG_0686	769773	770294	-	522	NA	NA	NA	NA	4.4831	2.08612e-09	1.96014e-08	4.7918	8.74558e-09	6.20122e-08	oxidoreductase
MSMEG_0687	770334	771569	-	1236	NA	-0.416054	0.0025067	0.0051018	-0.508589	0.00291008	0.00560914	-0.525472	0.00196239	0.00392544	hypothetical protein
MSMEG_0688	771588	772862	-	1275	NA	0.131544	0.117343	0.160577	0.106261	0.27161	0.334328	-0.0789265	0.422562	0.486178	aminotransferase
MSMEG_0689	773110	773346	+	237	NA	-2.47197	2.33034e-09	2.44096e-08	-2.11708	6.30057e-09	5.09928e-08	-1.16069	1.68712e-05	5.32234e-05	hypothetical protein
MSMEG_0690	773427	776555	-	3129	NA	1.20952	1.99237e-10	2.96862e-09	0.832524	2.89426e-06	1.10399e-05	-0.322007	0.00168096	0.00341404	(Fe-S)-binding protein
MSMEG_0691	776854	779364	-	2511	NA	0.287146	0.00870299	0.0157052	0.178236	0.0896166	0.12465	-0.187028	0.102738	0.138776	transcriptional regulatory protein
MSMEG_0692	779379	781166	-	1788	NA	0.119554	0.155692	0.204926	0.127291	0.168198	0.219361	0.162421	0.0797687	0.110613	hypothetical protein
MSMEG_0693	781358	781909	+	552	NA	-0.980978	4.88347e-05	0.000148333	-0.855183	0.000263236	0.000628258	-0.294956	0.225743	0.280461	hypothetical protein
MSMEG_0694	782191	783361	+	1171	NA	-1.56832	1.58773e-10	2.44976e-09	-1.40659	1.92183e-09	1.82452e-08	-0.388439	0.00081957	0.00177459
MSMEG_0695	783439	785247	+	1809	NA	-0.809829	9.33882e-08	5.98203e-07	-0.880681	2.06329e-07	1.08156e-06	-0.490281	8.97094e-05	0.000241208	isoniazid inductible protein IniA
MSMEG_0696	785252	785593	-	342	NA	-1.4621	0.000120597	0.000329913	-0.396362	0.150374	0.198496	0.514888	0.0631858	0.0895813	hypothetical protein
MSMEG_0697	785583	785996	-	414	NA	-1.32093	0.0100151	0.0178265	1.25334	0.000167815	0.000419081	2.14457	3.92006e-07	1.79474e-06	integral membrane protein
MSMEG_0698	786166	787659	+	1494	NA	0.259428	0.0287088	0.046023	0.0213635	0.846115	0.877664	0.415836	0.00379047	0.00714353	isoniazid inductible protein IniC
MSMEG_0699	787715	789565	+	1851	NA	-0.864199	1.13682e-06	5.32229e-06	-0.765521	1.16566e-06	4.96215e-06	0.0284303	0.746481	0.787431	hypothetical protein
MSMEG_0700	789578	790090	-	513	NA	0.00390875	0.963997	0.971558	0.186057	0.0679823	0.0969717	0.387899	0.00070213	0.00154045	hypothetical protein
MSMEG_0701	790135	790428	+	294	NA	-0.0596154	0.549476	0.610281	-0.314594	0.0187874	0.0305595	-0.253688	0.0724981	0.101429	hypothetical protein
MSMEG_0702	790621	791553	-	933	NA	0.490156	3.0682e-06	1.26566e-05	0.605165	1.07215e-06	4.6001e-06	0.919291	3.87121e-09	3.02441e-08	monooxygenase
MSMEG_0703	791573	792196	-	624	NA	0.706721	1.097e-05	3.9285e-05	0.693997	5.49701e-05	0.000153419	0.346496	0.0214366	0.0339941	hypothetical protein
MSMEG_0704	792264	792803	-	540	NA	0.415889	0.0017235	0.00363091	-0.0366147	0.763722	0.810041	-0.599615	0.00198204	0.00396208	LpqJ protein
MSMEG_0705	792856	794181	-	1326	NA	-0.146856	0.142799	0.190293	-0.567363	0.000813587	0.00175543	-1.54049	2.62682e-09	2.16876e-08	permease of the major facilitator superfamily protein
MSMEG_0706	794200	794811	-	612	NA	-0.313519	0.0465588	0.0708535	-0.940505	4.8254e-05	0.000136007	-1.82641	2.67446e-07	1.28672e-06	4-carboxy-4-hydroxy-2-oxoadipate aldolase
MSMEG_0707	794808	795467	-	660	NA	-0.552875	8.46981e-06	3.13995e-05	-0.878021	2.43124e-06	9.46694e-06	-1.90553	1.70829e-10	1.95079e-09	hypothetical protein
MSMEG_0708	795587	796540	+	954	NA	-0.333724	0.101587	0.141599	-0.737384	0.00491281	0.00900897	-1.13831	0.00111651	0.00235843	LysR family transcriptional regulator
MSMEG_0709	796766	798634	+	1869	dnaK	0.459299	1.01636e-05	3.68814e-05	0.538356	4.56563e-06	1.65598e-05	0.512684	3.66253e-06	1.3552e-05	molecular chaperone DnaK
MSMEG_0710	798631	799281	+	651	grpE	0.301812	0.00106264	0.00234484	0.410781	0.000228347	0.00055137	0.077674	0.336867	0.399059	co-chaperone GrpE
MSMEG_0711	799323	800495	+	1173	dnaJ	-0.0304925	0.776173	0.812026	-0.0700058	0.527121	0.593228	-0.345924	0.00831574	0.0144984	molecular chaperone DnaJ
MSMEG_0712	800848	801438	-	591	NA	-1.04667	6.32717e-08	4.29306e-07	-1.0668	1.99923e-08	1.40841e-07	-1.32715	1.08629e-07	5.8232e-07	TetR family transcriptional regulator
MSMEG_0713	800492	800851	+	360	NA	-0.0937494	0.404197	0.469516	-0.440479	0.00265454	0.00515648	-0.374552	0.0155447	0.0253313	MerR family transcriptional regulator
MSMEG_0714	801516	802700	-	1185	NA	-3.87785	5.82095e-16	6.35225e-14	-4.09011	1.01257e-15	1.08168e-13	-4.56856	1.479e-14	6.94198e-13	acyl-CoA dehydrogenase
MSMEG_0715	802729	803472	-	744	NA	-3.72662	1.81707e-12	5.50812e-11	-3.82843	1.19358e-11	2.23138e-10	-5.14359	3.11993e-12	5.88542e-11	3-oxoacyl-ACP reductase
MSMEG_0716	803662	804960	+	1299	NA	-6.24217	5.43369e-14	2.91188e-12	-6.39735	1.34399e-13	4.78478e-12	-7.26787	6.22594e-13	1.52102e-11	major facilitator superfamily protein
MSMEG_0717	806596	807498	-	903	NA	-0.360307	0.00066021	0.00153291	-0.281893	0.0304403	0.0473631	0.0371951	0.695347	0.742692	aldose 1-epimerase
MSMEG_0718	804960	806609	+	1650	NA	-4.25006	4.06231e-13	1.5936e-11	-4.18352	4.0066e-13	1.17659e-11	-3.90804	5.24545e-11	6.94522e-10	acetyl-CoA synthetase
MSMEG_0719	807543	808682	-	1140	NA	0.146269	0.206535	0.262465	-0.0888289	0.511652	0.578421	0.0482795	0.723236	0.768487	flavohemoprotein
MSMEG_0720	808724	809722	-	999	NA	-0.575867	0.0732316	0.106245	-0.483463	0.192943	0.247266	-0.977809	0.0351872	0.0531283	integral membrane protein
MSMEG_0721	809823	810451	+	629	NA	-0.0881063	0.708941	0.752575	-0.46474	0.0784548	0.110565	-1.36241	0.000796997	0.00173201
MSMEG_0722	810514	811017	-	504	NA	-0.318599	0.393446	0.459071	-0.575315	0.185835	0.239079	-0.888144	0.0924094	0.126227	hypothetical protein
MSMEG_0725	812164	813117	+	954	NA	-0.566131	0.0131941	0.0228166	-0.903467	0.00170105	0.00344296	-1.64565	3.95577e-05	0.000115533	IS1137, transposase orfB
MSMEG_0726	813145	813267	-	123	NA	-0.708819	0.00356106	0.00699852	-0.920472	0.000996876	0.0021113	-1.58732	3.66122e-05	0.000107669	hypothetical protein
MSMEG_0727	813749	814006	-	258	NA	-0.523511	0.00275658	0.00555202	-0.772158	0.000181757	0.000450888	-1.51279	1.59213e-06	6.35255e-06	hypothetical protein
MSMEG_0728	814372	814680	-	309	NA	-0.910935	4.97409e-08	3.46742e-07	-1.41508	6.40364e-09	5.16175e-08	-1.99311	4.55805e-10	4.67651e-09	hypothetical protein
MSMEG_0729	814904	815572	-	669	NA	0.0448135	0.730091	0.771616	-0.104535	0.49646	0.563045	-0.423616	0.0281271	0.0434931	hypothetical protein
MSMEG_0730	815642	816844	-	1203	NA	0.101357	0.492663	0.555194	0.0362049	0.811766	0.850329	0.435431	0.016713	0.0271019	oleandomycin glycosyltransferase
MSMEG_0731	816851	817474	-	624	NA	0.418474	0.00351962	0.00692162	0.508836	0.00156089	0.00318297	1.12194	1.18708e-07	6.30678e-07	hypothetical protein
MSMEG_0732	817638	820184	+	2547	NA	0.630063	3.19032e-07	1.74392e-06	0.893668	1.32995e-08	9.80819e-08	0.518802	1.01014e-05	3.36845e-05	chaperone ClpB
MSMEG_0733	820263	821342	-	1080	dapB	0.0954573	0.434672	0.499216	-0.00900309	0.944787	0.95857	-0.109574	0.489279	0.549885	dihydrodipicolinate reductase N-terminus domain-containing protein
MSMEG_0734	821339	822418	-	1080	NA	-0.16739	0.430351	0.495149	-0.216527	0.316471	0.382618	-0.427215	0.108069	0.144894	Rieske (2Fe-2S) domain-containing protein
MSMEG_0735	822502	823164	+	663	NA	0.158192	0.602649	0.658013	-0.382534	0.263384	0.325408	-0.680498	0.131893	0.173092	transcriptional regulator
MSMEG_0736	823231	824067	+	837	NA	0.0855178	0.305696	0.368801	-0.234924	0.00988414	0.0170612	-0.390766	0.000534107	0.00120508	hypothetical protein
MSMEG_0737	824113	824889	+	777	NA	-0.140389	0.168465	0.219762	-0.263622	0.0218077	0.0350153	-0.240021	0.0440094	0.0647433	dehydrogenase
MSMEG_0738	824920	825822	+	903	NA	0.0510999	0.634123	0.685171	-0.457185	0.00264362	0.00513861	-0.488485	0.00597378	0.0107388	hypothetical protein
MSMEG_0739	825815	826459	+	645	NA	0.377045	0.0137188	0.0236512	-0.194403	0.241047	0.301296	-0.374015	0.0529455	0.0765482	spou rRNA methylase
MSMEG_0740	826475	827656	+	1182	NA	0.221553	0.0583974	0.0868221	0.108204	0.340547	0.40867	0.0260243	0.844463	0.870004	glycosyl hydrolase
MSMEG_0741	827660	828568	+	909	NA	0.264141	0.0100026	0.0178094	0.464165	0.000416309	0.000952542	0.258346	0.0274318	0.042462	hypothetical protein
MSMEG_0742	828573	829526	-	954	NA	0.27422	0.0244767	0.0398682	0.263372	0.0430088	0.064454	-0.0181099	0.886874	0.90758	transcriptional regulatory protein
MSMEG_0743	829538	830698	+	1161	NA	0.385842	0.00368216	0.00721525	0.333201	0.0261723	0.0414117	0.196142	0.136065	0.177908	xanthine dehydrogenase
MSMEG_0744	830754	831644	+	891	NA	-2.21953	1.66409e-06	7.4039e-06	-3.01366	2.10272e-07	1.09837e-06	-2.67722	2.43448e-06	9.36968e-06	carbon monoxide dehydrogenase
MSMEG_0745	831647	832123	+	477	NA	-2.22718	3.51825e-06	1.43357e-05	-3.05972	4.7464e-07	2.24768e-06	-2.1169	2.06136e-05	6.40991e-05	2Fe-2S-binding domain-containing protein
MSMEG_0746	832120	834519	+	2400	NA	-2.29321	1.27881e-11	2.72178e-10	-2.74137	2.08102e-11	3.62874e-10	-2.65514	1.09652e-10	1.31517e-09	carbon-monoxide dehydrogenase, large subunit
MSMEG_0747	834538	835275	+	738	NA	-1.77246	0.00011689	0.000321234	-2.71851	1.25496e-05	4.0771e-05	-3.40749	1.5526e-05	4.95386e-05	carbon monoxide dehydrogenase F protein
MSMEG_0748	835259	836161	+	903	NA	-1.59109	0.0009045	0.0020325	-1.9019	0.000492986	0.00110764	-1.7052	0.00881139	0.0152599	ATPase
MSMEG_0749	836174	836869	+	696	NA	-1.01878	0.010026	0.0178396	-1.00714	0.0132514	0.0222694	-1.60137	0.00365129	0.00690963	carbon monoxide dehydrogenase subunit G (CoxG) family protein
MSMEG_0750	838056	838778	-	723	NA	0.244284	0.0058583	0.010964	0.0058742	0.947022	0.960182	-0.00213107	0.978917	0.983371	membrane protein
MSMEG_0751	836866	838059	+	1194	NA	-0.453086	0.0249764	0.0405707	-0.44025	0.0319575	0.0494663	-0.11637	0.550189	0.609379	hypothetical protein
MSMEG_0752	838859	839896	+	1038	fbaA	-0.367145	0.00801537	0.0145738	-0.296079	0.0128869	0.0217301	0.0190677	0.874405	0.896522	fructose-bisphosphate aldolase
MSMEG_0753	839930	840730	-	801	NA	0.454513	7.3166e-05	0.00021227	0.280667	0.0180329	0.0294604	-0.321171	0.0138476	0.0227838	hypothetical protein
MSMEG_0754	840804	841211	+	408	NA	0.863372	2.96218e-06	1.22529e-05	0.888084	1.5159e-06	6.26579e-06	0.752386	3.44548e-05	0.000102182	hypothetical protein
MSMEG_0755	841222	842115	-	894	NA	0.22685	0.0472761	0.0719268	0.32167	0.00746603	0.0132309	0.980636	4.70167e-07	2.11698e-06	cobalt-zinc-cadmium resistance protein
MSMEG_0756	842699	843478	-	780	NA	0.175955	0.117838	0.161108	0.161732	0.182643	0.235428	-0.134838	0.407268	0.470946	peptidase, M50B family protein
MSMEG_0757	842208	842702	+	495	NA	1.969	6.78223e-07	3.36421e-06	1.58351	7.68276e-06	2.63629e-05	0.743678	0.0218799	0.0346325	hypothetical protein
MSMEG_0758	843524	844063	-	540	NA	-0.421394	0.097634	0.13666	-0.619563	0.0314887	0.0488165	-0.989125	0.0202856	0.0323235	hypothetical protein
MSMEG_0759	844214	845509	+	1296	purA	-0.140659	0.0564763	0.0841954	0.0329568	0.662961	0.72199	0.0671685	0.427395	0.491171	adenylosuccinate synthetase
MSMEG_0760	845509	846159	+	651	NA	0.178051	0.0635773	0.0937801	-0.102155	0.323052	0.389944	-0.50403	0.0004049	0.0009301	thioesterase
MSMEG_0761	846166	846360	-	195	NA	-0.0140893	0.920238	0.93583	-0.227828	0.130564	0.174894	-0.832883	0.00042473	0.000971905	hypothetical protein
MSMEG_0762	846366	847571	-	1206	NA	1.01944	2.26405e-08	1.75566e-07	1.09773	4.40094e-08	2.79131e-07	0.946237	9.00905e-07	3.77924e-06	cytochrome P450
MSMEG_0763	847627	849621	-	1995	NA	-0.18083	0.133248	0.178882	0.0306594	0.800145	0.84018	0.0605927	0.657156	0.708118	antibiotic transporter
MSMEG_0764	849626	851209	-	1584	NA	-0.631176	0.000366936	0.000902972	-0.456777	0.0162842	0.0267939	-0.261557	0.0882051	0.120927	Na+/H+ antiporter
MSMEG_0765	851254	851556	+	303	NA	0.0668326	0.73464	0.776013	-0.0165964	0.937179	0.95182	0.0596286	0.825637	0.8543	hypothetical protein
MSMEG_0766	851580	852980	+	1401	purT	0.302834	0.000997829	0.00221896	0.143643	0.088686	0.123442	-0.378957	0.000593383	0.00132379	phosphoribosylglycinamide formyltransferase 2
MSMEG_0767	852984	853469	+	486	NA	0.180204	0.0939382	0.132161	-0.0463695	0.69583	0.750814	-0.451591	0.00372479	0.00703531	hypothetical protein
MSMEG_0768	853466	853876	+	411	NA	0.220514	0.0864042	0.123007	0.00771469	0.94907	0.961448	-0.185608	0.176592	0.224784	hypothetical protein
MSMEG_0769	853886	855103	+	1218	metZ	0.47013	1.38149e-05	4.78737e-05	0.473013	5.95113e-05	0.000164405	0.390231	0.000188512	0.000467438	O-succinylhomoserine sulfhydrylase
MSMEG_0770	855107	855514	+	408	NA	0.268209	0.0168117	0.0284236	0.104224	0.342983	0.411429	-0.144819	0.264388	0.321834	hypothetical protein
MSMEG_0771	855584	856444	-	861	NA	-0.629532	0.00416753	0.00806367	-0.342386	0.0785813	0.110691	-0.203274	0.32877	0.389932	short chain dehydrogenase
MSMEG_0773	857779	858309	+	531	NA	3.21939	3.5627e-08	2.59506e-07	3.2806	1.08536e-08	8.25893e-08	2.02438	0.000180026	0.000448824	acetyltransferase
MSMEG_0774	858306	859402	+	1097	NA	2.31197	4.11172e-10	5.32385e-09	2.53688	1.8985e-10	2.44718e-09	1.42714	9.35543e-06	3.14007e-05
MSMEG_0775	859776	860522	-	747	NA	0.74716	3.22899e-07	1.75866e-06	0.821802	4.96997e-07	2.34613e-06	1.36865	4.76744e-10	4.84134e-09	metallo-beta-lactamase superfamily protein
MSMEG_0776	859468	859779	+	312	NA	1.02862	2.94228e-06	1.21991e-05	0.827613	0.000121019	0.000311855	0.719782	0.000851598	0.00183993	hypothetical protein
MSMEG_0777	860554	861567	+	1014	NA	0.657189	1.5285e-06	6.8926e-06	0.909707	8.84143e-08	5.10961e-07	0.848657	5.61456e-07	2.48466e-06	F420-dependent glucose-6-phosphate dehydrogenase
MSMEG_0778	861746	862510	-	765	NA	0.189156	0.0359837	0.0562872	0.265658	0.0101909	0.0175334	0.115972	0.245932	0.302144	transcriptional regulator
MSMEG_0779	862519	863295	-	777	NA	-2.8735	1.28907e-11	2.73393e-10	-2.64421	3.03938e-11	5.06185e-10	-2.15709	2.21224e-09	1.87584e-08	3-oxoacyl-ACP reductase
MSMEG_0780	863307	864413	-	1107	NA	-2.87074	2.61013e-11	5.11155e-10	-2.68893	2.82412e-12	6.52165e-11	-2.46356	7.79197e-11	9.71715e-10	phosphotransferase enzyme family protein
MSMEG_0781	864599	866176	+	1578	NA	-3.00165	1.67586e-15	1.64894e-13	-2.15065	4.77818e-09	3.99696e-08	-0.447349	3.22653e-05	9.63594e-05	amino acid permease
MSMEG_0782	866234	867556	+	1323	NA	-1.20125	2.01444e-08	1.58048e-07	-0.84345	1.00181e-06	4.34487e-06	-0.0389687	0.70008	0.747078	class III aminotransferase
MSMEG_0783	867578	869656	+	2079	pta	0.933352	2.43378e-07	1.37677e-06	0.649071	2.21029e-05	6.73789e-05	0.304384	0.0170705	0.0276514	phosphate acetyltransferase
MSMEG_0784	869653	870783	+	1131	ackA	1.27692	1.72811e-07	1.02046e-06	0.8541	0.000151474	0.00038114	0.225672	0.250837	0.307283	acetate kinase
MSMEG_0785	870902	871771	-	870	NA	0.378789	0.290913	0.353167	0.371198	0.387949	0.456398	NA	NA	NA	hypothetical protein
MSMEG_0786	872016	874298	-	2283	NA	-0.0115057	0.91572	0.932025	-0.0329609	0.814797	0.85287	0.375217	0.0071719	0.0126822	serine/threonine protein kinase
MSMEG_0787	874298	875266	-	969	NA	0.0907274	0.458094	0.52212	0.288788	0.0354541	0.0542331	0.823629	3.4553e-05	0.000102371	extracellular solute-binding protein
MSMEG_0788	875362	876675	-	1314	NA	0.255164	0.0542992	0.0812728	0.117426	0.350702	0.419342	0.336588	0.0237743	0.0373534	hypothetical protein
MSMEG_0789	877325	878008	-	684	thiE	0.021123	0.843796	0.870332	-0.328092	0.00845142	0.0147844	-0.375078	0.00738106	0.0130096	thiamine-phosphate pyrophosphorylase
MSMEG_0790	876862	877341	+	480	NA	-0.310499	0.00435571	0.00837171	-0.465661	0.000888188	0.00190131	0.0616661	0.572256	0.630306	NUDIX family hydrolase
MSMEG_0791	878147	879151	+	1005	thiO	0.283891	0.00774894	0.0141151	0.601994	3.47568e-05	0.000101306	0.731486	2.17031e-06	8.44936e-06	glycine oxidase ThiO
MSMEG_0792	879148	879348	+	201	thiS	0.406733	0.001503	0.00320804	0.840489	6.93435e-07	3.16116e-06	0.833325	2.60223e-06	9.94609e-06	sulfur carrier protein ThiS
MSMEG_0793	879341	880099	+	759	thiG	0.509561	5.0787e-06	1.98073e-05	0.834898	3.41903e-08	2.25212e-07	0.850151	3.63259e-08	2.18065e-07	thiazole synthase
MSMEG_0794	880120	880869	+	750	NA	0.402048	8.36664e-05	0.000239469	0.650502	2.57617e-06	9.94712e-06	0.65638	1.20061e-06	4.92273e-06	hypothetical protein
MSMEG_0795	880883	881794	+	912	NA	0.307574	0.00474313	0.00903755	0.372544	0.00240716	0.00472195	0.53865	6.50297e-05	0.00018046	ABC transporter ATP-binding protein
MSMEG_0796	881791	882549	+	759	NA	0.434737	0.00031247	0.000781156	0.443492	0.000866762	0.00185744	0.251625	0.0780794	0.108543	ABC transporter
MSMEG_0797	882618	884989	+	2372	NA	0.454628	0.000171845	0.000454168	0.192412	0.0774931	0.109365	-0.377346	0.00559445	0.0100995
MSMEG_0798	885068	885736	+	669	NA	0.398909	0.0306971	0.0487289	0.00341451	0.984021	0.987322	-0.331508	0.132649	0.173976	hypothetical protein
MSMEG_0799	885893	886069	+	177	NA	0.308374	0.159975	0.210012	-0.0930942	0.676136	0.734199	-0.306781	0.279295	0.337841	hypothetical protein
MSMEG_0800	886332	886511	+	180	NA	0.885044	0.0378166	0.0588628	NA	NA	NA	NA	NA	NA	hypothetical protein
MSMEG_0805	889631	890662	+	1032	NA	0.466933	0.18086	0.233999	0.121827	0.724394	0.774647	0.243407	0.559517	0.618162	hypothetical protein
MSMEG_0806	890643	892154	+	1512	NA	0.206003	0.0291206	0.0465589	0.345611	0.00161085	0.00327681	0.0761464	0.414307	0.478065	hydrolase
MSMEG_0807	892151	893602	+	1452	NA	0.318147	0.00415572	0.00804861	0.0784101	0.44251	0.509756	-0.369687	0.00953106	0.0163354	leupeptin-inactivating enzyme 1
MSMEG_0808	893674	894762	+	1089	NA	0.711843	0.10504	0.145937	NA	NA	NA	NA	NA	NA	chalcone synthase Pks10
MSMEG_0810	896271	897566	-	1296	NA	-0.837639	8.8629e-07	4.27614e-06	-0.768159	3.25451e-06	1.21962e-05	-0.744876	3.57569e-05	0.000105518	pyrimidine permease RutG
MSMEG_0811	895262	896290	+	1029	NA	-0.897855	0.0122874	0.0213827	-1.06215	0.00644158	0.0115247	-0.587038	0.114782	0.153034	oxidoreductase
MSMEG_0812	897612	898832	-	1221	NA	-0.755174	0.00234303	0.00479635	-0.809909	0.0017637	0.00355414	-0.611528	0.0211336	0.0335672	amino acid transporter
MSMEG_0813	898848	899174	-	327	NA	0.282652	0.364631	0.430556	0.238739	0.467101	0.534072	0.0417839	0.903494	0.922688	hypothetical protein
MSMEG_0814	900619	900891	-	273	NA	0.255246	0.0581644	0.0864972	0.338342	0.0180487	0.0294782	0.183642	0.203647	0.255727	membrane protein
MSMEG_0815	899192	900652	+	1461	NA	0.116909	0.14739	0.195412	0.0028589	0.974188	0.979758	-0.250419	0.0147165	0.0240672	TetR family transcriptional regulator
MSMEG_0816	900908	902392	-	1485	NA	-0.439695	0.0389033	0.0603042	-0.58137	0.011207	0.0191401	0.0817307	0.694352	0.741895	flavin-binding monooxygenase
MSMEG_0817	902464	903387	+	924	NA	0.513687	0.155069	0.20424	0.549751	0.133908	0.17876	0.138049	0.727953	0.772535	LysR family transcriptional regulator
MSMEG_0818	903499	904851	+	1353	NA	0.028147	0.88845	0.908994	0.00811667	0.971173	0.977225	-0.179934	0.45961	0.52106	transporter major facilitator family protein
MSMEG_0819	904883	906142	+	1260	NA	0.282356	0.109656	0.151578	0.162176	0.375074	0.444046	-0.128468	0.573344	0.631038	N-carbamoyl-L-amino acid amidohydrolase
MSMEG_0821	906142	907605	+	1464	NA	0.336368	0.110756	0.152923	0.190699	0.385789	0.454393	0.559433	0.0221827	0.0350839	glutamyl-tRNA(Gln) amidotransferase subunit A
MSMEG_0822	907874	909241	-	1368	NA	-0.207798	0.293031	0.355523	0.0512477	0.788331	0.830838	-0.0728888	0.746472	0.787431	cytochrome P450
MSMEG_0823	909288	909842	-	555	NA	-0.152336	0.145973	0.193828	-0.00570279	0.957631	0.967172	0.144015	0.20101	0.252735	hypothetical protein
MSMEG_0824	909845	910492	-	648	NA	-0.427514	1.93423e-05	6.40688e-05	-0.228103	0.00971634	0.0168055	0.40945	3.30284e-05	9.8353e-05	hypothetical protein
MSMEG_0825	910482	911318	-	837	thiD	-0.538879	9.81974e-06	3.57634e-05	-0.199858	0.0507678	0.0747227	0.486256	2.4243e-05	7.43377e-05	phosphomethylpyrimidine kinase
MSMEG_0826	911327	912901	-	1575	thiC	-0.637236	1.10703e-07	6.91406e-07	0.110659	0.217913	0.27543	1.07613	3.39032e-10	3.58328e-09	thiamine biosynthesis protein ThiC
MSMEG_0827	913283	915019	+	1737	NA	-1.10752	1.57204e-05	5.34281e-05	-0.576421	0.005503	0.00997376	-0.379348	0.119073	0.157908	major facilitator superfamily protein
MSMEG_0828	915135	916205	-	1071	NA	-1.12985	3.41046e-09	3.34471e-08	-0.854545	1.29951e-07	7.17668e-07	-0.976198	7.07628e-08	3.96817e-07	immunogenic protein MPT63
MSMEG_0829	916410	917192	-	783	xth	0.0854141	0.506937	0.56861	-0.150756	0.269862	0.332494	-0.527614	0.0050061	0.00916594	exodeoxyribonuclease III
MSMEG_0830	918079	919005	-	927	NA	0.378811	0.00100264	0.002228	0.301145	0.00789466	0.0138999	0.39119	0.00448517	0.00831346	acetyltransferase, gnat family protein
MSMEG_0831	917379	918095	+	717	NA	0.572002	0.0327132	0.0516697	1.04378	0.000561829	0.00124825	0.164823	0.577018	0.634379	short chain dehydrogenase
MSMEG_0832	919024	919617	-	594	def	0.271452	0.00565539	0.0106107	0.249774	0.014246	0.0237275	0.174253	0.0621419	0.0881971	peptide deformylase
MSMEG_0833	919745	920056	+	312	NA	0.396451	0.000162276	0.000432304	0.173542	0.0523584	0.0768669	-0.145344	0.101679	0.137534	hypothetical protein
MSMEG_0834	920096	920572	+	477	NA	0.329192	0.00393249	0.00766325	-0.148602	0.104882	0.143744	-0.395555	0.000990784	0.00211006	tuberculin-like protein
MSMEG_0835	920583	921293	+	711	sodC	0.466019	1.56952e-05	5.33815e-05	0.552217	2.19572e-05	6.69689e-05	0.579379	2.50111e-06	9.61259e-06	copper/zinc superoxide dismutase
MSMEG_0836	921274	922404	+	1131	NA	0.356366	0.000225624	0.000580453	0.323792	0.00150275	0.00307385	-0.0196323	0.822227	0.851362	carboxylate-amine ligase
MSMEG_0837	922415	922870	+	456	NA	0.346699	0.0128916	0.0223371	0.381282	0.00614603	0.0110422	0.450942	0.00519125	0.00945752	hypothetical protein
MSMEG_0838	922879	923928	-	1050	NA	0.0567079	0.668922	0.717326	-0.0488091	0.714045	0.766458	-0.0993369	0.540979	0.599735	AsnC family transcriptional regulator
MSMEG_0839	924025	924651	+	627	NA	-0.978694	1.73324e-05	5.8247e-05	-1.15967	3.28966e-06	1.22895e-05	-0.672659	0.00899918	0.0155445	ATP-dependent protease La
MSMEG_0840	924856	925509	-	654	NA	-0.417123	0.000307777	0.000771306	-0.630788	3.96693e-06	1.45381e-05	-1.51041	1.36638e-08	9.09961e-08	hypothetical protein
MSMEG_0841	925620	926796	-	1177	NA	-0.584917	1.60154e-05	5.43382e-05	-0.896593	2.6598e-07	1.36073e-06	-1.01672	4.71418e-07	2.12085e-06
MSMEG_0842	926980	927264	-	285	NA	-0.569683	0.000224552	0.00057819	-0.767486	2.07591e-05	6.36068e-05	-0.723565	0.000122225	0.000317326	hypothetical protein
MSMEG_0843	927500	927853	-	354	NA	0.419421	0.00661146	0.0122437	0.64862	6.19059e-05	0.000170312	0.834443	2.08339e-05	6.47502e-05	monovalent cation/H+ antiporter subunit G
MSMEG_0844	927850	928140	-	291	NA	0.525309	0.00198242	0.00411712	1.03469	7.61922e-07	3.42893e-06	1.53535	1.17021e-07	6.23382e-07	monovalent cation/H+ antiporter subunit F
MSMEG_0845	928137	928676	-	540	NA	0.0990901	0.338317	0.403133	0.036022	0.721234	0.772649	0.312681	0.0109975	0.0185344	monovalent cation/H+ antiporter subunit E
MSMEG_0846	928673	930268	-	1596	NA	-0.081081	0.353455	0.418759	-0.107794	0.302613	0.368096	-0.103083	0.320885	0.381697	monovalent cation/H+ antiporter subunit D
MSMEG_0847	930265	930732	-	468	NA	-0.0477017	0.655097	0.705273	0.256157	0.0327733	0.0505589	0.301743	0.0308888	0.0473304	monovalent cation/H+ antiporter subunit C
MSMEG_0848	930732	933713	-	2982	NA	0.0563807	0.45377	0.517584	-0.0279589	0.723683	0.774441	0.234933	0.00742963	0.0130914	monovalent cation/H+ antiporter subunit A
MSMEG_0849	933768	934085	+	318	NA	-0.821106	0.0105836	0.0187052	-0.705049	0.0278943	0.0438465	-0.626736	0.149561	0.194022	oxygenase
MSMEG_0850	934162	935004	+	843	NA	-0.280755	0.429973	0.49486	-0.580903	0.209574	0.265959	0.347862	0.442157	0.504649	hypothetical protein
MSMEG_0851	935059	936345	-	1287	NA	0.0130271	0.961551	0.969792	-0.428123	0.172111	0.2238	0.0643354	0.844074	0.869754	citrate transporter
MSMEG_0852	936364	936822	-	459	NA	-0.244755	0.337403	0.402283	-0.0916146	0.723947	0.774445	0.0306191	0.90845	0.926638	hypothetical protein
MSMEG_0854	937236	938204	+	969	NA	0.241876	0.128043	0.173127	-0.42913	0.0126623	0.0213996	-0.725607	0.00169505	0.00343797	two-component system sensor kinase
MSMEG_0855	938818	939270	-	453	NA	-0.885936	0.00942187	0.0168755	-0.143158	0.601967	0.665502	0.0133163	0.961841	0.969977	hypothetical protein
MSMEG_0856	938204	938851	+	648	NA	0.158818	0.450157	0.514342	-0.224784	0.327487	0.394342	-0.608246	0.048359	0.0706021	LuxR family transcriptional regulator
MSMEG_0857	939331	939645	-	315	NA	-0.803762	0.00241711	0.00492949	-0.525178	0.0315846	0.0489397	-0.628946	0.0233235	0.0366934	hypothetical protein
MSMEG_0858	940749	942986	-	2238	NA	0.453301	2.52095e-05	8.17435e-05	0.433856	9.23022e-05	0.000245469	0.3379	0.00100772	0.00214383	cell division control protein Cdc48
MSMEG_0859	939739	940752	+	1014	NA	0.842267	1.27297e-07	7.82023e-07	0.940951	1.96027e-07	1.03755e-06	0.840658	9.70313e-07	4.04195e-06	TetR family transcriptional regulator
MSMEG_0860	942988	943848	-	861	NA	0.177025	0.0405618	0.0626808	-0.114862	0.212149	0.268884	-0.502921	0.00040387	0.000928808	CDP-diacylglycerol--serine O-phosphatidyltransferase
MSMEG_0861	943845	944543	-	699	psd	-0.0252617	0.812239	0.844668	-0.265796	0.0187072	0.0304623	-0.556391	0.000119297	0.000310672	phosphatidylserine decarboxylase
MSMEG_0862	944579	945775	-	1197	NA	0.257666	0.00363677	0.00713563	0.26833	0.0114514	0.0195187	-0.115909	0.199938	0.251547	molybdopterin biosynthesis protein MoeA
MSMEG_0863	945772	946695	-	924	NA	0.294475	0.00301089	0.00599147	0.129852	0.178096	0.230311	0.160061	0.133819	0.175317	short chain dehydrogenase
MSMEG_0864	946733	947272	+	540	NA	-0.0543747	0.720103	0.762536	-0.03758	0.816439	0.854064	-0.0591954	0.769533	0.806751	membrane flanked domain-containing protein
MSMEG_0865	947269	948768	+	1500	NA	-0.0934302	0.5141	0.575785	-0.262882	0.103543	0.142104	-0.295334	0.0932911	0.127285	membrane flanked domain-containing protein
MSMEG_0866	949606	951312	-	1707	NA	0.293077	0.0041615	0.0080546	0.027334	0.787441	0.830125	0.00552364	0.954528	0.963937	DNA or RNA helicase of superfamily protein II
MSMEG_0867	948794	949609	+	816	NA	0.841852	1.19718e-06	5.54863e-06	0.909405	8.89605e-07	3.91499e-06	0.973831	2.58185e-06	9.89099e-06	hydrolase
MSMEG_0870	956321	958486	-	2166	NA	0.136676	0.504922	0.566987	0.0296269	0.891402	0.915118	0.198047	0.388546	0.452015	oxidoreductase
MSMEG_0871	958483	959457	-	975	NA	0.086213	0.735205	0.776201	0.366764	0.154829	0.203838	0.369222	0.248034	0.304475	aldehyde or xanthine dehydrogenase, molybdopterin binding subunit protein
MSMEG_0872	959461	960078	-	618	NA	-0.401123	0.19764	0.252767	-0.196988	0.518232	0.585041	-0.104973	0.780321	0.816195	twin-arginine translocation pathway signal
MSMEG_0874	960615	961319	+	705	NA	0.708366	0.00166552	0.00352235	1.24229	5.82042e-06	2.05501e-05	1.56977	1.46134e-06	5.88583e-06	GntR family transcriptional regulator
MSMEG_0875	961391	962794	+	1404	NA	-0.483523	0.00298532	0.00594753	-0.921252	1.53498e-05	4.84982e-05	-1.30362	1.27772e-05	4.15748e-05	sialic acid transporter
MSMEG_0876	963720	964637	-	918	NA	-1.31256	3.47568e-10	4.74114e-09	-1.08786	9.20916e-09	7.14396e-08	-0.717132	2.29071e-06	8.86684e-06	short chain dehydrogenase
MSMEG_0877	962791	963723	+	933	NA	-0.166145	0.155932	0.205197	0.261741	0.0667817	0.0953956	-0.119385	0.371233	0.433649	dihydrodipicolinate synthase
MSMEG_0878	964736	965305	+	570	NA	-1.02035	1.86888e-05	6.20994e-05	-1.2453	6.56337e-06	2.28363e-05	-0.664129	0.00363791	0.0068865	transcriptional regulator
MSMEG_0879	965380	965526	-	147	NA	-1.30206	5.00951e-09	4.67607e-08	-2.28407	3.71097e-12	8.22049e-11	-2.13096	1.80271e-09	1.56191e-08	hypothetical protein
MSMEG_0880	965533	967158	+	1626	groL	-1.76342	2.47154e-12	7.03043e-11	-2.19266	4.87174e-12	1.02961e-10	-2.4622	2.64189e-13	7.32478e-12	molecular chaperone GroEL
MSMEG_0881	967303	968136	+	834	NA	-1.32807	7.99239e-08	5.23122e-07	-1.23125	1.52497e-06	6.29892e-06	-1.15336	2.30548e-05	7.09497e-05	hypothetical protein
MSMEG_0882	968200	968583	-	384	NA	-0.536951	0.000490435	0.00117135	-0.24601	0.0614509	0.0886916	-0.147903	0.272957	0.330846	hypothetical protein
MSMEG_0883	968609	970351	-	1743	NA	-0.00401339	0.971341	0.977694	-0.0217741	0.843983	0.876145	-0.426494	0.00369315	0.00698316	amidohydrolase
MSMEG_0884	970433	970813	+	381	NA	-1.39999	1.57952e-07	9.45195e-07	-1.5056	1.49003e-07	8.11545e-07	-1.34099	4.89893e-06	1.75482e-05	glyoxalase
MSMEG_0885	970817	971320	-	504	NA	0.0759107	0.600479	0.656002	-0.552017	0.0111519	0.0190515	-0.642204	0.00507771	0.00928188	hypothetical protein
MSMEG_0886	971320	972810	-	1491	NA	0.450055	0.0102644	0.018216	0.100505	0.545786	0.611071	-0.535381	0.0205462	0.0327125	serine/threonine protein kinase
MSMEG_0887	972865	973422	+	558	NA	0.532843	0.000442863	0.00106835	0.778434	8.27042e-06	2.81169e-05	0.778972	3.51056e-05	0.00010375	hypothetical protein
MSMEG_0888	973419	973982	+	564	NA	0.0857899	0.587698	0.644385	-0.142909	0.385206	0.453973	-0.215122	0.253925	0.310746	hypothetical protein
MSMEG_0889	973997	975526	+	1530	NA	-1.94639	2.17459e-12	6.49349e-11	-2.17354	1.5876e-12	3.92373e-11	-3.11792	2.95211e-14	1.25697e-12	succinate-semialdehyde dehydrogenase
MSMEG_0890	975595	976194	+	600	NA	-0.661898	3.93209e-05	0.000122092	-0.758966	3.69739e-05	0.000107194	-0.788445	1.75635e-05	5.52194e-05	HD domain-containing protein
MSMEG_0891	976256	977107	+	852	NA	-0.484511	0.0532174	0.0799327	-0.578441	0.0496262	0.0731791	-0.8083	0.0184582	0.0296895	polyphosphate kinase
MSMEG_0892	977160	978005	+	846	NA	-0.0620174	0.629065	0.680665	-0.478395	0.00516598	0.00943153	-0.356071	0.049317	0.0718599	hypothetical protein
MSMEG_0893	978024	978347	-	324	NA	-0.0473281	0.880285	0.901462	-0.429789	0.230266	0.289211	0.0225047	0.990812	0.992477	hypothetical protein
MSMEG_0894	978540	979904	+	1365	NA	-2.10986	2.04405e-10	3.02923e-09	-2.17207	4.86577e-10	5.48064e-09	-2.61977	5.73822e-09	4.25442e-08	dihydrodipicolinate reductase
MSMEG_0895	980004	980747	+	744	NA	-0.203538	0.118922	0.162516	-0.379681	0.00652436	0.0116589	-0.871248	2.45709e-05	7.51112e-05	GntR family transcriptional regulator
MSMEG_0896	980820	982190	+	1371	NA	0.134658	0.239794	0.298412	-0.031215	0.798141	0.838813	-0.140288	0.352385	0.414558	integral membrane transporter
MSMEG_0897	982187	983464	+	1278	NA	0.231831	0.039381	0.060966	0.193469	0.0982672	0.135423	-0.0670558	0.619281	0.67413	hypothetical protein
MSMEG_0898	983461	984273	+	813	NA	0.112028	0.404053	0.469439	0.130494	0.340502	0.40867	-0.358652	0.101491	0.13731	tagatose-1,6-bisphosphate aldolase GatY
MSMEG_0899	984361	986376	-	2016	NA	0.440919	3.24272e-05	0.00010276	0.469471	4.61405e-05	0.000130914	0.129164	0.144351	0.187631	prolyl oligopeptidase
MSMEG_0900	986441	987964	+	1524	NA	-2.41512	2.37122e-13	9.95249e-12	-2.41584	3.82376e-14	1.78671e-12	-2.5352	7.54309e-14	2.55479e-12	eptc-inducible aldehyde dehydrogenase
MSMEG_0901	987998	988474	+	477	NA	-1.65998	1.52796e-09	1.67964e-08	-1.69531	6.16648e-10	6.73024e-09	-1.86963	1.00261e-08	6.94141e-08	hypothetical protein
MSMEG_0902	988475	989344	-	870	NA	-1.85801	2.87925e-11	5.6108e-10	-2.05945	1.64536e-11	2.95522e-10	-1.72308	3.15591e-09	2.52177e-08	cyclopropane-fatty-acyl-phospholipid synthase
MSMEG_0903	989521	990915	+	1395	lpdA	0.0296004	0.643429	0.693581	0.101075	0.215231	0.272501	-0.0314913	0.646435	0.698478	dihydrolipoamide dehydrogenase
MSMEG_0904	990912	991181	+	270	NA	-0.210612	0.110664	0.152832	-0.251008	0.0749944	0.106139	-0.703623	0.0015315	0.00313397	hypothetical protein
MSMEG_0905	991188	991748	-	561	pcaC	-0.426104	0.000244458	0.000623295	-0.697043	1.49569e-05	4.74826e-05	-0.791508	2.75332e-06	1.04472e-05	hypothetical protein
MSMEG_0906	991776	993212	-	1437	NA	-0.286526	0.026365	0.0425613	-0.553616	0.000421944	0.000963224	-0.31988	0.0390402	0.0582671	DNA-binding protein
MSMEG_0909	994104	994952	+	849	NA	0.119697	0.193731	0.248509	0.131583	0.239475	0.299457	0.243865	0.0348789	0.0527029	acyl-ACP thioesterase
MSMEG_0910	995033	995167	-	135	NA	-0.545011	0.116723	0.159839	-0.940199	0.0308053	0.0478935	-0.139885	0.698355	0.745503	hypothetical protein
MSMEG_0911	995201	996487	+	1287	aceA	0.0290474	0.763822	0.802154	0.277573	0.0167226	0.0274849	1.45455	5.24913e-11	6.94522e-10	isocitrate lyase
MSMEG_0912	996618	997478	+	861	NA	-0.777964	4.16711e-07	2.19973e-06	-0.285992	0.00761498	0.0134687	0.266344	0.0121735	0.0202925	3-hydroxybutyryl-CoA dehydrogenase
MSMEG_0913	997643	998515	+	873	NA	-0.761116	2.53153e-07	1.42669e-06	-0.654522	7.48e-06	2.57262e-05	-0.364523	0.000631259	0.00140094	methoxy mycolic acid synthase 1
MSMEG_0914	998555	999427	-	873	NA	-0.85844	8.16501e-05	0.000234256	-0.856367	1.33063e-05	4.29491e-05	-0.398315	0.0308901	0.0473304	hypothetical protein
MSMEG_0915	999537	1000424	-	888	NA	0.00829993	0.926429	0.940691	-0.26569	0.0113334	0.0193451	-0.537506	8.21114e-05	0.000223398	polyphosphate kinase
MSMEG_0916	1000429	1001133	-	705	NA	0.722589	4.24262e-07	2.2337e-06	0.247951	0.0193127	0.0312864	-0.146164	0.193799	0.244753	TetR family transcriptional regulator
MSMEG_0917	1001253	1002569	+	1317	NA	0.562706	9.54846e-06	3.486e-05	0.780049	1.28962e-06	5.42803e-06	0.55428	6.73684e-05	0.00018609	hypothetical protein
MSMEG_0918	1002657	1003085	+	429	NA	-0.557323	0.00101699	0.00225405	-0.438903	0.00347228	0.00657831	0.0792183	0.596075	0.652203	XRE family transcriptional regulator
MSMEG_0919	1003169	1003867	+	699	NA	-0.71892	3.00447e-07	1.65287e-06	-0.325775	0.00326857	0.00622391	0.110176	0.220827	0.274698	heparin-binding hemagglutinin
MSMEG_0920	1003944	1004228	+	285	NA	0.561529	9.89603e-05	0.000278593	0.600098	0.000727116	0.00158141	0.728075	0.000149653	0.000381395	hypothetical protein
MSMEG_0921	1004242	1004646	+	405	NA	0.803307	4.31646e-06	1.71459e-05	0.467542	0.000327059	0.000760847	0.254051	0.0287962	0.0444124	hypothetical protein
MSMEG_0922	1004646	1005329	+	684	deoC	0.237391	0.0533088	0.0800268	0.21284	0.111625	0.151734	0.0493338	0.743562	0.785186	2-deoxyribose-5-phosphate aldolase
MSMEG_0923	1005367	1006302	-	936	NA	0.0816491	0.37636	0.44197	-0.0113072	0.912748	0.932231	-0.242292	0.024496	0.0383558	hypothetical protein
MSMEG_0924	1006363	1007163	-	801	NA	0.395308	0.000199199	0.000519596	0.239656	0.0167876	0.0275691	0.38744	0.000570656	0.00127787	carbon-nitrogen hydrolase
MSMEG_0925	1007170	1007946	-	777	NA	0.510507	0.0117797	0.0205827	0.614929	0.012618	0.0213307	0.194755	0.378348	0.441098	hypothetical protein
MSMEG_0926	1007951	1008442	-	492	NA	0.60741	0.00095558	0.00213768	0.622749	0.00120038	0.0025033	0.974068	4.08659e-05	0.000118772	hypothetical protein
MSMEG_0927	1008489	1008995	-	507	NA	-0.312671	0.0452113	0.0689953	-0.0919465	0.577016	0.641117	-0.365912	0.143172	0.186383	hypothetical protein
MSMEG_0928	1009022	1010113	+	1092	murB	0.175521	0.0790324	0.113635	-0.000253599	0.998161	0.998495	-0.554589	0.000805732	0.00174844	UDP-N-acetylenolpyruvoylglucosamine reductase
MSMEG_0929	1010120	1011478	+	1359	NA	0.443135	8.39885e-05	0.000240276	0.241034	0.0197341	0.0319084	0.654663	8.72701e-06	2.94574e-05	ErfK/YbiS/YcfS/YnhG family protein
MSMEG_0930	1011488	1012237	-	750	NA	-0.150427	0.10975	0.151639	-0.275072	0.026931	0.0425335	-0.660604	2.46352e-05	7.52693e-05	serine 3-dehydrogenase
MSMEG_0931	1012270	1012557	-	288	NA	-2.02433	4.01948e-09	3.84768e-08	-2.36919	4.71116e-10	5.32655e-09	-2.20932	5.3404e-08	3.08769e-07	hypothetical protein
MSMEG_0932	1012561	1013760	+	1200	NA	-4.68227	1.36866e-17	4.10735e-15	-4.58323	1.95568e-16	2.94026e-14	-4.03006	3.9759e-16	3.43483e-14	ROK family protein
MSMEG_0933	1013771	1015075	+	1305	NA	0.656789	7.54515e-07	3.68778e-06	0.506099	8.44433e-05	0.000226381	0.296903	0.0051774	0.00944384	hypothetical protein
MSMEG_0934	1015072	1015569	+	498	NA	1.09104	4.63487e-07	2.39815e-06	1.12105	1.47166e-06	6.10402e-06	0.7952	0.000210353	0.000514984	hypothetical protein
MSMEG_0935	1015609	1016352	+	744	NA	0.615053	1.13925e-06	5.32549e-06	0.773145	5.01387e-07	2.36122e-06	1.27695	1.78641e-09	1.55004e-08	2,3-bisphosphoglycerate-independent phosphoglycerate mutase
MSMEG_0936	1016604	1017758	+	1155	senX3	0.642101	3.72394e-06	1.50512e-05	0.211198	0.0514567	0.075636	0.157858	0.19664	0.247763	sensor histidine kinase SenX3
MSMEG_0937	1017764	1018441	+	678	regX3	0.636722	8.2249e-06	3.0586e-05	0.667632	9.67749e-06	3.24992e-05	0.686529	2.1452e-05	6.64287e-05	DNA-binding response regulator RegX3
MSMEG_0938	1018465	1019265	-	801	NA	1.00447	4.43286e-08	3.14256e-07	1.10025	2.35212e-08	1.62636e-07	1.06629	5.1849e-08	3.00947e-07	hypothetical protein
MSMEG_0939	1019379	1020338	+	960	NA	0.558441	1.04308e-06	4.92571e-06	0.420249	7.88915e-05	0.000212929	0.0678979	0.413576	0.477498	Ppx/GppA phosphatase
MSMEG_0940	1020368	1021438	+	1071	NA	0.408974	6.57834e-05	0.000193166	0.330779	0.00174249	0.00351733	0.14443	0.0788511	0.109488	hypothetical protein
MSMEG_0941	1021461	1022306	+	846	NA	0.283378	0.0327246	0.0516741	0.0239664	0.877716	0.904016	-0.0583373	0.668135	0.718131	AP endonuclease, family protein 2
MSMEG_0942	1022339	1023154	+	816	NA	0.132238	0.263796	0.323784	-0.0362494	0.751183	0.79844	-0.0787915	0.61911	0.674067	hypothetical protein
MSMEG_0943	1023180	1024040	+	861	proC	0.550819	5.66024e-06	2.18475e-05	0.73549	7.61472e-07	3.42893e-06	0.7548	1.22884e-06	5.02408e-06	pyrroline-5-carboxylate reductase
MSMEG_0944	1024188	1024406	+	219	NA	-0.257573	0.00506798	0.00959862	-0.109688	0.26876	0.331365	-0.110913	0.227108	0.281863	DNA binding domain-containing protein
MSMEG_0945	1024591	1024692	+	102	NA	-0.29175	0.00682264	0.0126037	-0.428351	0.000131531	0.00033619	-0.538181	1.34015e-05	4.33692e-05	hypothetical protein
MSMEG_0946	1024821	1025849	+	1029	NA	-0.575855	3.90385e-05	0.000121278	-0.905795	1.0009e-07	5.72313e-07	-0.986422	1.17823e-07	6.26534e-07	NAD dependent epimerase/dehydratase
MSMEG_0947	1025886	1026950	+	1065	NA	-0.181501	0.0292778	0.0467603	-0.429981	0.000206215	0.000503921	-0.287341	0.00388083	0.00729077	acyltransferase
MSMEG_0948	1026981	1027514	-	534	NA	-0.126596	0.128463	0.173617	-0.427547	0.000189447	0.000468216	-0.8533	1.62473e-07	8.31329e-07	hypothetical protein
MSMEG_0949	1027603	1028493	-	891	NA	1.06166	2.42582e-08	1.85475e-07	1.16764	1.67563e-08	1.20746e-07	1.78581	1.63582e-10	1.87883e-09	HAD-superfamily hydrolase
MSMEG_0952	1029002	1030357	+	1356	hemA	0.807516	6.36676e-09	5.74636e-08	0.560732	2.79764e-06	1.07055e-05	0.122984	0.113141	0.151151	glutamyl-tRNA reductase
MSMEG_0953	1030361	1031317	+	957	hemC	0.800595	4.17255e-07	2.20067e-06	0.577267	1.92739e-05	5.95439e-05	-0.0500333	0.631097	0.684119	porphobilinogen deaminase
MSMEG_0954	1031413	1033245	+	1833	hemD	0.731069	4.80017e-08	3.37361e-07	0.851086	1.39693e-08	1.02516e-07	0.76267	3.62832e-08	2.18029e-07	uroporphyrinogen-III synthase
MSMEG_0955	1034274	1034771	-	498	NA	0.478892	0.255415	0.314784	NA	NA	NA	NA	NA	NA	hypothetical protein
MSMEG_0956	1033330	1034310	+	981	hemB	1.01165	1.98552e-08	1.55983e-07	1.02459	4.33377e-08	2.75455e-07	0.822342	7.62544e-06	2.61237e-05	delta-aminolevulinic acid dehydratase
MSMEG_0958	1034759	1035154	+	396	NA	-0.276901	0.134065	0.179853	-1.29404	1.64833e-05	5.1643e-05	-1.6416	7.44112e-06	2.5551e-05	hypothetical protein
MSMEG_0959	1035189	1035683	+	495	NA	-0.0807241	0.599986	0.655702	-0.443785	0.0104856	0.0180029	-0.771846	0.00053115	0.00119931	transmembrane protein
MSMEG_0960	1035680	1035910	+	231	NA	0.516743	0.0747893	0.108165	-0.0883265	0.75215	0.798901	-0.346328	0.303692	0.363636	transmembrane protein
MSMEG_0961	1035963	1036867	+	905	NA	0.289714	0.141491	0.188634	-0.00912193	0.966998	0.974657	0.143577	0.638375	0.691253
MSMEG_0962	1036854	1037447	+	594	NA	0.213075	0.279311	0.340774	-0.313248	0.169118	0.2205	-0.252694	0.368643	0.431048	TetR family transcriptional regulator
MSMEG_0963	1037522	1037764	+	243	NA	NA	NA	NA	1.68978	0.00074037	0.0016079	3.7277	1.5447e-07	7.93103e-07	hypothetical protein
MSMEG_0964	1037801	1038283	+	483	NA	-0.515058	0.000373584	0.000916701	-0.310599	0.00928438	0.0161003	0.186713	0.115741	0.154175	pyridoxamine 5'-phosphate oxidase
MSMEG_0965	1038908	1039543	+	636	NA	-3.51934	2.96589e-17	6.70759e-15	-3.00453	4.90635e-13	1.39075e-11	-0.67613	1.5375e-07	7.90091e-07	porin
MSMEG_0966	1039684	1040067	-	384	NA	-3.3617	2.7157e-14	1.61382e-12	-3.15402	1.47984e-12	3.68788e-11	-1.35295	1.72297e-09	1.50595e-08	hypothetical protein
MSMEG_0967	1040090	1040470	-	381	NA	-2.48948	5.82513e-10	7.2386e-09	-2.32006	2.1272e-09	1.99352e-08	-1.29803	1.17509e-05	3.84452e-05	hypothetical protein
MSMEG_0968	1040556	1042010	+	1455	NA	-3.09703	2.75308e-12	7.75774e-11	-2.1995	1.06396e-10	1.50438e-09	-1.87718	6.20335e-09	4.55958e-08	cytochrome P450
MSMEG_0969	1042040	1043395	+	1356	hemL	1.46763	5.61637e-12	1.43444e-10	1.30146	2.93026e-10	3.55495e-09	0.174049	0.068803	0.0967756	glutamate-1-semialdehyde aminotransferase
MSMEG_0970	1043446	1044054	+	609	NA	1.48896	3.32936e-09	3.28125e-08	1.23626	1.4235e-07	7.78239e-07	-0.215481	0.262449	0.319854	phosphoglycerate mutase
MSMEG_0971	1044054	1044707	+	654	NA	1.52799	1.10294e-10	1.80212e-09	1.14452	7.40437e-08	4.40214e-07	-0.0915072	0.486026	0.546848	hypothetical protein
MSMEG_0972	1044704	1045489	+	786	NA	1.63245	3.244e-09	3.22359e-08	1.2085	9.93143e-08	5.68964e-07	-0.412945	0.0290641	0.0447909	cytochrome C biogenesis protein transmembrane region
MSMEG_0973	1045489	1047138	+	1650	NA	1.35635	3.63367e-10	4.90096e-09	1.01164	4.16107e-08	2.6589e-07	-0.34494	0.0505373	0.073369	hypothetical protein
MSMEG_0974	1047135	1048130	+	996	ccsB	0.925527	1.40508e-08	1.14583e-07	0.944021	2.14276e-07	1.11831e-06	-0.0023923	0.980862	0.984827	cytochrome C biogenesis protein CcsB
MSMEG_0975	1048209	1049537	+	1329	NA	0.528268	2.05109e-05	6.74186e-05	0.68973	2.0943e-06	8.32845e-06	0.851106	5.93487e-07	2.59748e-06	hypothetical protein
MSMEG_0976	1049555	1049719	-	165	NA	1.40727	6.71597e-07	3.33686e-06	0.679336	0.00215658	0.00426397	0.671974	0.0104536	0.0177736	hypothetical protein
MSMEG_0977	1049796	1050068	+	273	NA	0.457036	0.000623889	0.00145647	-0.160294	0.234459	0.293553	-0.672548	0.00132771	0.00275479	hypothetical protein
MSMEG_0978	1050065	1051105	+	1041	NA	0.371058	0.000517404	0.001226	-0.0128974	0.912639	0.932231	-0.593492	0.000165473	0.000416547	class V aminotransferase
MSMEG_0979	1051203	1051451	+	249	NA	0.280918	0.428131	0.493111	0.502761	0.115857	0.156845	-0.37153	0.400163	0.463089	keratin associated protein
MSMEG_0980	1051528	1053159	-	1632	NA	2.03753	6.83772e-09	6.10856e-08	1.80845	2.86618e-07	1.45647e-06	0.731572	0.0104164	0.0177204	signal transduction histidine kinase
MSMEG_0981	1053329	1053688	+	360	NA	0.16226	0.58388	0.640784	0.919917	0.00478513	0.00879799	0.0993571	0.78136	0.817138	two-component system regulator
MSMEG_0982	1053805	1054854	+	1050	NA	-2.37723	1.68317e-11	3.45973e-10	-2.16297	1.83396e-09	1.74664e-08	-2.76566	1.00072e-10	1.20511e-09	immunogenic protein
MSMEG_0983	1056913	1057566	-	654	NA	-0.750281	5.10077e-06	1.98668e-05	-0.868383	9.97201e-06	3.33758e-05	-0.530593	0.00170351	0.0034516	two-component system response regulator
MSMEG_0984	1054857	1056935	+	2079	NA	-2.11762	8.81533e-10	1.03982e-08	-1.93174	2.39427e-09	2.19634e-08	-2.76848	8.22133e-09	5.86914e-08	trap transporter 4tm/12tm fusion protein
MSMEG_0985	1057684	1059033	-	1350	NA	-0.0505791	0.491802	0.554432	-0.23034	0.0127866	0.0215792	-0.397643	0.000252074	0.000607361	sugar transporter family protein
MSMEG_0986	1059121	1059849	-	729	NA	-0.205525	0.0140285	0.0241535	-0.0473913	0.588194	0.652567	-0.115056	0.209349	0.262225	RemM protein
MSMEG_0987	1059955	1060326	+	372	NA	0.20521	0.0111078	0.0195212	0.605027	1.30994e-06	5.50192e-06	0.930785	2.42999e-09	2.02873e-08	hypothetical protein
MSMEG_0988	1060331	1061200	-	870	menA	0.275554	0.00141783	0.0030501	0.452694	5.81351e-05	0.000161124	0.737135	1.29931e-07	6.81193e-07	1,4-dihydroxy-2-naphthoate octaprenyltransferase
MSMEG_0989	1061291	1061536	+	246	NA	0.0913234	0.384717	0.450287	0.0861961	0.436118	0.503946	0.181636	0.150713	0.195389	hypothetical protein
MSMEG_0990	1061533	1062312	+	780	mtaP	0.213937	0.0237849	0.0388385	0.00373917	0.968365	0.975706	-0.089253	0.431093	0.494277	5'-methylthioadenosine phosphorylase
MSMEG_0991	1062309	1063349	+	1041	NA	0.284647	0.0299557	0.0477288	0.113251	0.323584	0.390454	-0.173444	0.267543	0.325276	NAD-dependent epimerase/dehydratase
MSMEG_0992	1063406	1064533	+	1128	NA	-0.601502	0.00467956	0.00893343	-0.738699	0.00072215	0.00157404	-0.821284	0.00134203	0.00277773	2-nitropropane dioxygenase
MSMEG_0993	1064543	1065556	-	1014	NA	-0.375085	0.0180373	0.0302572	-0.70759	0.000344938	0.000799951	-0.814397	0.000293709	0.000697251	histidine kinase
MSMEG_0994	1065553	1066230	-	678	resD	-0.640837	0.00348577	0.00686179	-0.943465	0.0011546	0.0024171	-0.536504	0.0231605	0.0364562	DNA-binding response regulator ResD
MSMEG_0995	1066335	1066994	+	660	NA	-0.284562	0.255742	0.315123	-0.0566732	0.817881	0.85499	0.00398881	0.98886	0.990854	glycosyl transferase family protein
MSMEG_0996	1066994	1067647	+	654	NA	-0.0884431	0.754164	0.793982	-0.630129	0.0640106	0.091876	-1.19204	0.00869289	0.0150766	hypothetical protein
MSMEG_0997	1067651	1068280	+	630	NA	-0.273086	0.380272	0.445613	-0.443038	0.18372	0.236664	-0.671046	0.10643	0.143083	hypothetical protein
MSMEG_0998	1068322	1069431	+	1110	NA	0.276244	0.262152	0.321897	-0.210686	0.455114	0.522063	-0.9178	0.018328	0.0295119	oxidoreductase, molybdopterin binding
MSMEG_0999	1069848	1071212	-	1365	NA	-0.0606242	0.632693	0.683974	0.016245	0.912093	0.932199	0.0444025	0.782073	0.817596	integral membrane protein
MSMEG_1000	1069356	1069922	+	567	NA	0.938236	0.0187777	0.0313589	0.84825	0.0290452	0.0454286	NA	NA	NA	hypothetical protein
MSMEG_1001	1071264	1072121	+	858	NA	0.451101	0.000284195	0.000716698	0.640346	1.22522e-05	3.9935e-05	0.637996	6.87485e-05	0.000189639	acetyltransferase, gnat family protein
MSMEG_1017	1087117	1087356	+	240	NA	-0.198046	0.485229	0.548464	0.627547	0.0443964	0.0662511	1.98121	8.28768e-07	3.49879e-06	glutaredoxin
MSMEG_1018	1087392	1087836	+	445	NA	-0.0171089	0.929727	0.943401	0.88948	0.000187212	0.000463445	2.14709	5.44004e-09	4.06876e-08
MSMEG_1019	1087851	1089971	+	2121	NA	0.0304336	0.908235	0.925191	1.34345	2.90749e-05	8.59598e-05	3.02787	4.74191e-11	6.46831e-10	ribonucleotide-diphosphate reductase subunit alpha
MSMEG_1028	1096036	1097223	-	1188	NA	0.57206	0.0427091	0.0656272	0.153466	0.590225	0.654213	0.230224	0.434718	0.497381	geranylgeranyl reductase
MSMEG_1030	1098227	1099726	+	1500	NA	1.71442	0.00341012	0.00672168	2.36573	0.000137258	0.000348891	2.5741	8.40398e-05	0.000227813	monooxygenase
MSMEG_1033	1100553	1101527	+	975	NA	0.536918	0.0399028	0.06171	1.256	0.000120356	0.000310412	2.51458	3.81035e-09	2.98469e-08	ribonucleotide-diphosphate reductase subunit beta
MSMEG_1037	1106170	1107219	-	1050	NA	1.28032	0.00298644	0.00594753	1.72505	0.000129606	0.000331697	2.03624	1.50019e-05	4.79755e-05	alcohol dehydrogenase
MSMEG_1040	1108975	1110701	+	1727	ctaD	0.529377	9.06626e-05	0.00025765	0.829772	1.5397e-06	6.34661e-06	-0.181117	0.184516	0.234321
MSMEG_1041	1110747	1111988	+	1242	serB	0.14704	0.582289	0.639661	0.476701	0.106372	0.145619	-0.677754	0.0832694	0.114847	phosphoserine phosphatase
MSMEG_1046	1114707	1115555	+	849	NA	-0.0713585	0.859928	0.884049	NA	NA	NA	0.265953	0.565716	0.62391	molybdenum ABC transporter ATPase
MSMEG_1049	1117108	1118088	+	981	NA	0.453964	0.232651	0.290668	0.235697	0.538134	0.604428	1.04868	0.0154889	0.0252531	UbiE/COQ5 family methyltransferase
MSMEG_1052	1120066	1121610	-	1545	NA	-2.11423	3.15522e-06	1.29799e-05	-1.75452	1.00737e-05	3.36597e-05	-2.53375	1.13613e-05	3.73551e-05	amino acid carrier protein
MSMEG_1055	1123108	1123851	+	744	NA	0.171134	0.607552	0.66231	NA	NA	NA	NA	NA	NA	hexapeptide transferase
MSMEG_1060	1127726	1128130	-	405	NA	-0.234227	0.00617313	0.0115066	-0.543454	1.18457e-05	3.87579e-05	-0.718934	5.52019e-07	2.45018e-06	Lsr2 protein
MSMEG_1061	1128363	1128977	-	615	NA	0.333286	0.00122136	0.00266858	0.267819	0.00625436	0.011212	0.280723	0.00684475	0.0121361	phosphohydrolase
MSMEG_1062	1129017	1130057	-	1041	NA	0.64854	8.80782e-05	0.000250661	0.426124	0.00523177	0.0095371	0.233987	0.119215	0.158061	O-succinylbenzoic acid--CoA ligase
MSMEG_1063	1130153	1130476	-	324	NA	0.494694	0.0200386	0.0332978	0.116394	0.546424	0.611589	0.194873	0.385644	0.448901	hypothetical protein
MSMEG_1064	1130758	1132014	+	1257	NA	0.743527	2.33685e-05	7.63515e-05	0.71193	4.37063e-05	0.000124658	1.02591	8.56599e-07	3.61372e-06	phosphate/sulfate permease
MSMEG_1065	1132030	1132308	+	279	NA	0.565305	9.26529e-05	0.000262065	0.739565	5.02899e-06	1.79895e-05	1.07937	2.66448e-07	1.28296e-06	hypothetical protein
MSMEG_1066	1132310	1132621	+	312	NA	0.585127	0.000861857	0.00194395	0.71881	4.36216e-05	0.000124475	1.11373	6.63148e-07	2.87075e-06	hypothetical protein
MSMEG_1067	1132639	1133010	-	372	NA	0.668663	0.000179117	0.00047028	0.671469	0.000186512	0.000461915	0.914339	1.41544e-05	4.5534e-05	hypothetical protein
MSMEG_1068	1133059	1134474	-	1416	NA	0.688567	0.000318235	0.000794199	0.197847	0.248868	0.309712	0.146454	0.408935	0.472781	regulatory protein
MSMEG_1069	1134639	1136105	+	1467	NA	-0.284633	0.211101	0.267193	-0.323718	0.175161	0.226958	-0.304559	0.254733	0.31148	amino acid permease
MSMEG_1070	1136102	1136797	+	696	NA	0.0404859	0.929561	0.943393	NA	NA	NA	NA	NA	NA	3-oxoacyl-ACP reductase
MSMEG_1071	1136794	1137555	+	762	NA	-0.35577	0.209288	0.26532	-0.352898	0.266518	0.329008	-0.365654	0.275071	0.333069	3-oxoacyl-ACP reductase
MSMEG_1072	1137579	1138550	+	972	speB	-0.193387	0.335138	0.39998	-0.608786	0.0174368	0.0285803	-0.525825	0.0418484	0.061931	agmatinase
MSMEG_1073	1139384	1140298	-	915	NA	0.620525	6.62441e-05	0.000194424	0.619967	2.74827e-05	8.19412e-05	0.276901	0.0282568	0.0436596	short chain dehydrogenase
MSMEG_1074	1138540	1139403	+	864	NA	0.576984	0.000482872	0.00115558	0.210322	0.172782	0.224411	-0.145927	0.528444	0.587535	polysaccharide deacetylase
MSMEG_1075	1140401	1141330	-	930	menB	0.531133	7.24578e-05	0.000210601	0.451705	0.000756475	0.00164049	0.0204484	0.860476	0.884514	1,4-dihydroxy-2-naphthoyl-CoA synthase
MSMEG_1076	1141429	1141704	+	276	NA	0.853624	0.000786419	0.00179094	1.5089	1.11001e-06	4.74535e-06	2.62264	3.21574e-08	1.96203e-07	hypothetical protein
MSMEG_1077	1141706	1142155	-	450	NA	0.532868	0.000118215	0.000324282	0.786939	2.09758e-06	8.33597e-06	1.09241	9.88614e-08	5.37204e-07	hypothetical protein
MSMEG_1078	1142177	1142866	-	690	NA	-0.14059	0.133035	0.17867	-0.295636	0.0098361	0.0169832	-0.206924	0.0812491	0.112373	hydrolase
MSMEG_1080	1143429	1145873	+	2445	NA	0.427374	0.277229	0.338472	0.392726	0.221668	0.279644	-0.501652	0.306892	0.367051	large subunit of N,N-dimethylformamidase
MSMEG_1082	1146756	1147487	+	732	NA	0.139393	0.729398	0.771019	2.09013	7.24197e-06	2.49362e-05	1.0983	0.00780298	0.0136764	response regulator
MSMEG_1087	1151224	1152904	+	1681	NA	-0.154057	0.665153	0.714176	-0.0303167	0.936311	0.951261	NA	NA	NA
MSMEG_1088	1152901	1154301	+	1401	gatA	-0.433808	0.272222	0.332901	-0.475038	0.292372	0.357018	-0.672469	0.208244	0.260951	glutamyl-tRNA(Gln)/aspartyl-tRNA(Asn) amidotransferase subunit alpha
MSMEG_1089	1154316	1154507	+	192	NA	-1.92022	7.42768e-08	4.9098e-07	-1.72342	4.02963e-07	1.96584e-06	-2.37565	2.10856e-07	1.04656e-06	hypothetical protein
MSMEG_1090	1154545	1155951	+	1407	NA	-1.52769	7.14404e-11	1.2251e-09	-1.22879	2.51598e-09	2.28347e-08	-1.23745	5.72945e-09	4.2539e-08	amidase
MSMEG_1091	1155953	1156411	+	459	NA	-1.53313	1.12928e-05	4.0252e-05	-1.05405	0.000528625	0.00118062	-2.04395	3.11225e-05	9.31332e-05	urease accessory protein UreE
MSMEG_1092	1156408	1157070	+	663	NA	-1.41702	2.56892e-05	8.31641e-05	-1.30527	0.000337916	0.000785188	-1.02496	0.00804525	0.0140556	urease accessory protein UreF
MSMEG_1093	1157081	1157737	+	657	NA	-1.5498	0.00133599	0.00289166	-1.00371	0.00414986	0.00773218	-1.76577	0.000152438	0.000387334	bifunctional urease subunit gamma/beta
MSMEG_1094	1157739	1159445	+	1707	ureC	-1.13217	4.21221e-05	0.000129783	-1.1521	0.000108078	0.000282495	-1.17641	0.000173366	0.000433394	urease subunit alpha
MSMEG_1095	1159442	1160059	+	618	ureG	-1.0822	0.00726313	0.013315	-0.954562	0.0148691	0.024669	-1.81926	0.00137354	0.00283703	urease accessory protein UreG
MSMEG_1097	1160901	1161584	+	684	NA	0.569474	0.103028	0.143375	3.01408	2.55327e-09	2.30681e-08	3.62184	7.00715e-11	8.92514e-10	glycosyl transferase family protein
MSMEG_1098	1161655	1163274	-	1620	NA	0.0892299	0.525014	0.586752	0.290769	0.042938	0.06438	0.445201	0.0105633	0.0179089	acyl-CoA synthetase
MSMEG_1101	1164280	1165446	+	1167	NA	-0.418188	0.0606403	0.0898009	0.167524	0.419115	0.487595	-0.245457	0.334718	0.396591	hypothetical protein
MSMEG_1102	1165456	1167066	+	1611	NA	-0.848713	3.04194e-05	9.69609e-05	-0.637642	9.94567e-05	0.000262049	-0.152049	0.240712	0.296525	twin-arginine translocation pathway signal
MSMEG_1103	1167087	1168052	+	966	NA	0.809491	3.02762e-05	9.66584e-05	0.627411	0.00077763	0.00168271	0.0183341	0.916996	0.933597	O-succinylbenzoate synthase
MSMEG_1105	1168665	1169811	+	1147	NA	0.627675	0.31017	0.373599	NA	NA	NA	1.16186	0.0800276	0.110889
MSMEG_1106	1169847	1170854	+	1008	NA	0.390646	0.0902054	0.127631	0.144451	0.533474	0.599983	0.478092	0.114636	0.152874	AraC family transcriptional regulator
MSMEG_1107	1170870	1171601	+	732	NA	0.813575	0.00510204	0.00965399	0.504857	0.112346	0.152541	0.389862	0.239241	0.295045	isonitrile hydratase
MSMEG_1108	1171579	1172457	+	879	NA	0.882824	4.39199e-07	2.2903e-06	1.01542	3.67218e-07	1.80917e-06	1.08045	1.01933e-07	5.51883e-07	alpha/beta hydrolase
MSMEG_1109	1172457	1174100	+	1644	NA	0.828695	1.73201e-08	1.38423e-07	0.863587	1.52352e-07	8.27631e-07	0.82072	1.4296e-07	7.42322e-07	2-succinyl-5-enolpyruvyl-6-hydroxy-3-cyclohexene-1-carboxylic-acid synthase
MSMEG_1110	1174103	1174594	+	492	NA	0.428173	0.0089988	0.0162	0.280149	0.0972566	0.134154	-0.091335	0.633198	0.686022	transmembrane protein
MSMEG_1111	1174598	1175296	-	699	NA	-0.44022	0.0045256	0.00866985	-0.543475	0.00140054	0.00288351	-0.282964	0.07216	0.101068	hypothetical protein
MSMEG_1112	1176487	1178451	-	1965	NA	2.63342	1.27525e-11	2.72178e-10	3.61746	2.67704e-13	8.49375e-12	3.61483	6.36093e-12	1.1087e-10	aconitate hydratase
MSMEG_1114	1178579	1179403	-	825	NA	3.86424	2.2244e-13	9.49664e-12	4.09577	3.35934e-14	1.60738e-12	3.1895	2.04891e-10	2.30444e-09	short chain dehydrogenase
MSMEG_1115	1179533	1180222	+	690	NA	0.750338	9.09887e-06	3.34409e-05	0.856666	1.35898e-05	4.37697e-05	0.970762	9.18734e-06	3.08887e-05	ubiquinone/menaquinone biosynthesis methyltransferase
MSMEG_1116	1180363	1181715	-	1353	NA	-0.236606	0.130778	0.176112	-0.0671579	0.691353	0.746656	-0.758695	0.00107948	0.00228345	gamma-glutamylisopropylamide synthetase
MSMEG_1117	1181811	1182530	+	720	NA	-0.733759	0.000638306	0.0014855	-0.87851	0.000190833	0.000471253	-0.769759	0.00154626	0.00316308	transcriptional regulator
MSMEG_1118	1182618	1184153	+	1536	NA	-0.00756098	0.939531	0.95142	-0.0977298	0.358325	0.427431	-1.30693	4.29824e-07	1.94695e-06	amino acid permease
MSMEG_1119	1184153	1184869	+	717	NA	-0.100852	0.504363	0.566571	-0.200514	0.222169	0.280218	-1.31544	1.47605e-05	4.72796e-05	glutamine amidotransferase
MSMEG_1120	1184860	1185837	+	978	NA	-0.614831	0.008386	0.0151788	-0.450296	0.0587065	0.0850589	-0.920671	0.00216454	0.00429951	nitrilase/cyanide hydratase and apolipoprotein N-acyltransferase
MSMEG_1121	1185840	1186217	+	378	NA	-0.388278	0.111951	0.154254	-0.933613	0.00317642	0.00606777	-1.41864	0.00257125	0.0050138	hypothetical protein
MSMEG_1123	1186442	1187440	+	999	NA	1.26079	7.87317e-09	6.89851e-08	1.1538	6.47156e-09	5.20948e-08	0.380438	0.0103439	0.0176121	cobalamin synthesis protein
MSMEG_1124	1187553	1187897	+	345	NA	0.88162	0.000787299	0.00179195	1.36837	1.22513e-05	3.9935e-05	1.29341	0.000107291	0.000282743	ferredoxin FdxA
MSMEG_1125	1187897	1188550	+	654	NA	0.496755	0.0660827	0.0969752	0.77626	0.00856759	0.0149701	1.42899	8.61798e-05	0.000232767	ArsR family transcriptional regulator
MSMEG_1126	1188580	1188864	+	285	NA	0.843588	0.00713253	0.0131116	1.46348	6.519e-05	0.000178526	1.88498	3.64236e-06	1.34942e-05	hypothetical protein
MSMEG_1127	1188880	1189476	+	597	NA	0.573556	0.011471	0.0201019	0.890447	0.00027611	0.000655323	1.3446	8.96076e-06	3.0178e-05	transmembrane protein
MSMEG_1128	1189652	1189771	-	120	NA	0.125244	0.70736	0.751296	0.069247	0.854419	0.884744	-0.25934	0.518255	0.578307	hypothetical protein
MSMEG_1129	1189972	1191243	+	1272	NA	NA	NA	NA	NA	NA	NA	2.7308	1.60952e-05	5.11427e-05	D-amino-acid dehydrogenase
MSMEG_1130	1191772	1192899	+	1128	NA	-1.10239	4.03236e-06	1.61671e-05	-1.66148	3.49083e-07	1.73411e-06	-1.38033	2.77282e-06	1.05078e-05	hypothetical protein
MSMEG_1131	1192990	1193475	+	486	NA	1.3791	4.73053e-05	0.000144125	4.59286	1.02143e-15	1.08168e-13	5.40085	4.27794e-15	2.47581e-13	tryptophan-rich sensory protein
MSMEG_1132	1193567	1194796	-	1230	NA	0.928532	4.81791e-07	2.4779e-06	1.57587	7.22965e-09	5.76541e-08	1.9789	3.28597e-10	3.47915e-09	FAD binding domain-containing protein
MSMEG_1133	1194836	1195825	+	990	NA	0.75908	6.48306e-08	4.36225e-07	0.673233	1.2008e-06	5.0936e-06	0.495865	5.17079e-05	0.000147057	bifunctional short chain isoprenyl diphosphate synthase
MSMEG_1134	1195912	1196799	+	888	NA	0.174791	0.183544	0.236808	0.276749	0.0524061	0.076918	0.110233	0.444719	0.506587	heat shock protein HtpX
MSMEG_1136	1197841	1198365	+	525	NA	-0.352062	0.00324014	0.0064225	-0.306974	0.010279	0.0176765	0.502328	5.10521e-05	0.0001454	hypothetical protein
MSMEG_1137	1198367	1199806	-	1440	NA	-1.14059	1.95184e-07	1.13297e-06	-0.808802	1.15429e-05	3.78291e-05	0.0626669	0.578082	0.635198	amino acid permease
MSMEG_1138	1199825	1200961	-	1137	NA	-2.32002	2.05479e-06	8.95632e-06	-2.22306	9.92118e-08	5.68922e-07	-1.86213	2.09684e-06	8.18551e-06	alcohol dehydrogenase
MSMEG_1139	1201113	1201682	+	570	NA	-1.59677	2.67336e-07	1.49122e-06	-1.73405	3.78074e-07	1.85349e-06	-1.58597	1.22981e-06	5.02458e-06	transcriptional regulator
MSMEG_1140	1201699	1202724	-	1026	NA	-2.08861	1.70695e-11	3.49663e-10	-1.84321	9.35783e-11	1.36178e-09	-1.02097	9.15256e-08	5.01456e-07	NAD(P)H-dependent glycerol-3-phosphate dehydrogenase
MSMEG_1141	1203291	1204160	+	870	NA	-3.18724	2.02144e-09	2.155e-08	-3.64507	1.25846e-09	1.25657e-08	-3.4113	1.14781e-08	7.79283e-08	ABC transporter
MSMEG_1142	1204162	1205019	+	858	NA	-2.44578	9.45583e-10	1.10556e-08	-2.93207	1.09723e-09	1.11988e-08	-2.56177	1.77968e-08	1.15541e-07	ABC transporter
MSMEG_1143	1205021	1206625	+	1605	NA	-2.18701	2.08912e-11	4.17963e-10	-2.22582	1.22889e-11	2.28778e-10	-2.14419	2.9256e-09	2.38244e-08	mce related protein
MSMEG_1144	1206622	1207677	+	1056	NA	-2.08958	3.21366e-11	6.15055e-10	-1.87702	6.68804e-10	7.20742e-09	-1.5867	3.20961e-09	2.55782e-08	virulence factor Mce family protein
MSMEG_1145	1207670	1208710	+	1041	NA	-1.86649	3.97984e-10	5.22691e-09	-1.86426	9.8193e-11	1.41858e-09	-1.44464	8.42191e-08	4.64413e-07	virulence factor Mce family protein
MSMEG_1146	1208707	1209828	+	1122	NA	-2.00155	2.75532e-10	3.92813e-09	-2.23534	1.26823e-10	1.74375e-09	-1.83019	2.91474e-09	2.37685e-08	virulence factor Mce family protein
MSMEG_1147	1209825	1211105	+	1281	NA	-1.78883	3.96095e-10	5.21352e-09	-1.94407	5.50928e-10	6.10204e-09	-1.40775	3.46458e-07	1.61726e-06	mce related protein
MSMEG_1148	1211102	1212358	+	1257	NA	-1.71559	4.09671e-10	5.32217e-09	-1.59909	2.19686e-08	1.52962e-07	-1.38014	4.09811e-07	1.8588e-06	mce related protein
MSMEG_1149	1212385	1213071	+	687	NA	-1.73418	4.23335e-10	5.42918e-09	-1.47317	4.18468e-08	2.66545e-07	-1.03715	5.29731e-06	1.88408e-05	hypothetical protein
MSMEG_1150	1213041	1213862	+	822	NA	-1.38151	6.11019e-08	4.17011e-07	-1.43468	8.98623e-08	5.1879e-07	-0.873559	8.27263e-05	0.000224661	hypothetical protein
MSMEG_1151	1214090	1214695	+	606	NA	-1.10137	2.67802e-08	2.03462e-07	-1.28468	1.95528e-08	1.3822e-07	-1.21186	1.6905e-07	8.60554e-07	DNA-binding protein
MSMEG_1152	1214846	1216132	+	1287	NA	-2.44605	2.61283e-09	2.69917e-08	-1.89043	5.15598e-07	2.42056e-06	-0.692374	0.00218062	0.00433	citrate-proton symporter
MSMEG_1153	1216141	1217541	+	1401	NA	-2.11872	6.49505e-10	7.95577e-09	-1.97039	8.66908e-08	5.0242e-07	-0.454843	0.00226201	0.00447522	FAD dependent oxidoreductase
MSMEG_1154	1217538	1218719	+	1182	NA	-2.00616	1.91698e-10	2.88364e-09	-1.74192	4.12522e-09	3.51968e-08	-0.48818	0.00124819	0.00260521	formyl-coenzyme A transferase
MSMEG_1155	1218716	1219522	+	807	NA	-1.90921	1.31809e-08	1.08224e-07	-1.46691	2.38354e-07	1.23215e-06	-0.240099	0.180334	0.229303	carnitinyl-CoA dehydratase
MSMEG_1156	1219519	1220406	+	888	NA	-1.49988	9.86038e-08	6.26928e-07	-1.37568	3.13636e-06	1.18201e-05	-0.0979268	0.505646	0.565826	dihydrodipicolinate synthetase
MSMEG_1157	1220407	1221180	+	774	NA	-1.5494	1.26449e-07	7.79206e-07	-1.15516	3.11279e-06	1.17439e-05	-0.321464	0.097487	0.132374	short chain dehydrogenase
MSMEG_1158	1221223	1222650	+	1428	NA	-1.69398	5.30411e-10	6.64619e-09	-0.993331	3.87603e-07	1.89438e-06	-0.170322	0.14475	0.188068	5-oxovalerate dehydrogenase
MSMEG_1159	1222785	1223855	+	1071	NA	-1.54312	8.08726e-05	0.000232359	-1.20288	0.00118713	0.0024774	-1.0985	0.00437575	0.00813848	ABC transporter
MSMEG_1160	1223852	1224655	+	804	NA	0.698189	0.0787097	0.113262	NA	NA	NA	NA	NA	NA	nitrate/sulfonate/bicarbonate ABC transporter ATPase
MSMEG_1161	1224687	1225493	+	807	NA	-0.544972	0.170563	0.222161	-0.342883	0.431932	0.500365	NA	NA	NA	taurine transporter permease TauC
MSMEG_1162	1225516	1226862	+	1347	NA	-1.54177	0.00030706	0.00076983	-1.09183	0.00949522	0.0164516	-0.741016	0.0542308	0.0781601	nitrilotriacetate monooxygenase component A
MSMEG_1164	1226978	1227760	+	783	NA	0.404224	0.218894	0.275836	0.279025	0.384967	0.453782	-0.904753	0.0475251	0.0695037
MSMEG_1165	1227792	1228283	-	492	NA	0.782304	4.01684e-05	0.000124338	1.10976	1.00371e-06	4.34487e-06	0.846476	2.05691e-05	6.3994e-05	nucleotide-binding protein
MSMEG_1167	1228550	1229989	-	1440	NA	0.75239	0.000856741	0.0019346	0.937026	4.71243e-05	0.0001332	1.56687	4.69464e-07	2.11685e-06	cytochrome P450
MSMEG_1168	1230134	1230784	+	651	NA	0.742916	0.0387104	0.0600672	1.5925	0.000169111	0.000421967	1.30744	0.00370517	0.00700269	transcriptional regulator
MSMEG_1169	1230896	1232140	+	1245	NA	1.52308	2.87125e-08	2.15955e-07	1.0699	1.29327e-05	4.18337e-05	0.987136	8.74768e-05	0.000235737	integral membrane transporter
MSMEG_1171	1232517	1232927	-	411	NA	-0.160933	0.635664	0.686568	-0.645214	0.103661	0.142233	-0.156651	0.709385	0.755655	low molecular weight phosphotyrosine protein phosphatase
MSMEG_1172	1232924	1234000	-	1077	arsB	-0.508793	0.0330348	0.052109	-0.29341	0.187203	0.240736	-0.735958	0.010831	0.0182899	arsenic resistance protein
MSMEG_1173	1233997	1234368	-	372	NA	-0.377369	0.224935	0.282262	-0.552962	0.125591	0.168876	-0.211651	0.597895	0.654075	ArsR family transcriptional regulator
MSMEG_1174	1234447	1234911	-	465	NA	-0.718819	0.0275025	0.0442785	-0.457824	0.169982	0.221399	0.6305	0.068993	0.0969741	cadmium inducible protein cadi
MSMEG_1175	1235012	1235371	+	360	NA	0.591924	0.182523	0.235716	NA	NA	NA	NA	NA	NA	transcriptional regulatory protein
MSMEG_1176	1235405	1236928	+	1524	NA	-0.738758	3.66612e-06	1.48375e-05	-0.647731	1.49198e-05	4.73899e-05	-0.552465	0.000210365	0.000514984	hypothetical protein
MSMEG_1177	1236938	1238374	-	1437	NA	-1.7291	1.65808e-09	1.80287e-08	-1.76723	4.33786e-09	3.66969e-08	-1.66693	9.12897e-08	5.00623e-07	cytosine/purines uracil thiamine allantoin permease
MSMEG_1178	1238701	1239618	+	918	NA	-0.92903	2.63999e-06	1.10883e-05	-1.0189	7.71626e-07	3.46739e-06	-0.861378	8.04292e-05	0.000219322	transcriptional regulator
MSMEG_1179	1239680	1241338	+	1659	hutU	-0.898677	5.27996e-07	2.69476e-06	-0.675093	1.37325e-05	4.41344e-05	-0.62703	7.65018e-05	0.000209379	urocanate hydratase
MSMEG_1180	1241335	1242549	+	1215	NA	-0.347963	0.0116763	0.0204318	-0.447926	0.00427644	0.00794082	-0.0845815	0.647586	0.699322	allantoate amidohydrolase
MSMEG_1181	1242546	1243877	+	1332	hutF	-0.562091	0.0029292	0.00585255	-0.732367	0.000426933	0.000973498	-0.948697	0.000161233	0.00040706	N-formimino-L-glutamate deiminase
MSMEG_1182	1243874	1245064	+	1191	hutI	-0.28234	0.0523207	0.078783	-0.373223	0.0336433	0.0517277	-0.660295	0.00112391	0.00237154	imidazolonepropionase
MSMEG_1183	1245061	1246605	+	1545	hutH	-0.387915	0.00327094	0.006475	-0.286599	0.0243585	0.0387675	-0.475943	0.00501759	0.00918325	histidine ammonia-lyase
MSMEG_1184	1246704	1247582	+	879	NA	-1.02154	3.16366e-08	2.34424e-07	-1.09473	6.84544e-08	4.12728e-07	-1.92044	2.37015e-10	2.62611e-09	serine esterase, cutinase
MSMEG_1185	1247625	1248647	-	1023	NA	-0.161119	0.338785	0.40361	-0.572858	0.0143343	0.0238678	-0.880154	0.00104455	0.00221507	AsnC family transcriptional regulator
MSMEG_1186	1248910	1250229	+	1320	NA	-0.421447	0.290082	0.352301	-0.792196	0.0442526	0.0661027	-0.754307	0.107231	0.144016	permease
MSMEG_1187	1250238	1251833	+	1596	NA	-0.6065	0.0157501	0.0267797	-1.0302	0.000469666	0.00106003	-0.0997223	0.643905	0.69623	N-acyl-D-aspartate deacylase
MSMEG_1188	1251852	1253759	-	1908	NA	-0.0575367	0.432174	0.496822	-0.167449	0.0616468	0.0889528	0.0657749	0.438149	0.500825	hypothetical protein
MSMEG_1189	1253948	1255630	+	1683	NA	-0.0680567	0.479953	0.543422	-0.221378	0.063757	0.0915999	-0.350248	0.00670078	0.0119305	hypothetical protein
MSMEG_1190	1255770	1257644	+	1875	NA	-0.898789	1.5219e-05	5.19889e-05	-2.03357	1.41071e-08	1.03274e-07	-2.84838	3.13427e-09	2.50784e-08	serine/threonine protein kinase
MSMEG_1191	1257700	1257921	-	222	NA	-0.975544	0.000340023	0.000843663	-1.50297	1.12264e-05	3.68929e-05	-2.91701	1.81055e-07	9.15412e-07	hypothetical protein
MSMEG_1193	1259580	1261274	+	1695	NA	-0.853341	2.0461e-06	8.92804e-06	-0.90637	1.47107e-06	6.10402e-06	-0.907236	5.12961e-06	1.8288e-05	TROVE domain-containing protein
MSMEG_1194	1261318	1261740	-	423	NA	1.00011	0.000788224	0.00179337	1.01668	0.00019266	0.000475176	0.647366	0.0183095	0.0294901	hypothetical protein
MSMEG_1195	1261917	1263128	+	1212	NA	1.123	1.89943e-06	8.33971e-06	1.05809	4.71128e-06	1.70261e-05	0.982448	3.6455e-05	0.000107303	hypothetical protein
MSMEG_1196	1263197	1265188	-	1992	NA	-0.1607	0.246411	0.305391	-0.319286	0.0715947	0.101857	-0.241518	0.166319	0.212935	SNF2 domain-containing protein
MSMEG_1198	1265675	1266436	+	762	NA	-0.320407	0.11231	0.154642	-0.30902	0.138424	0.184186	-0.131579	0.556837	0.615827	hypothetical protein
MSMEG_1199	1266507	1268882	-	2376	NA	0.206679	0.0709574	0.10332	0.240934	0.031083	0.0482751	0.0839896	0.442171	0.504649	hypothetical protein
MSMEG_1200	1269105	1270931	+	1827	NA	-1.28226	3.71203e-08	2.68106e-07	-1.79769	2.80118e-09	2.50709e-08	-2.00777	5.63247e-09	4.1923e-08	serine/threonine protein kinase
MSMEG_1201	1270939	1271619	-	681	NA	0.753434	0.0148945	0.0254692	0.85919	0.00453298	0.00837041	0.0793982	0.815973	0.846358	hypothetical protein
MSMEG_1203	1273412	1274296	-	885	NA	0.74966	0.00151699	0.0032356	0.187325	0.459103	0.525933	-0.390631	0.185735	0.235668	methoxy mycolic acid synthase 1
MSMEG_1204	1272165	1273415	+	1251	NA	0.621798	0.000995635	0.00221572	0.440614	0.017173	0.028171	0.0773742	0.685057	0.733203	3-oxoacyl-ACP synthase
MSMEG_1205	1274296	1275219	-	924	NA	0.768598	0.00268619	0.00542481	0.517986	0.0556354	0.0810808	0.143271	0.595436	0.651698	cyclopropane-fatty-acyl-phospholipid synthase
MSMEG_1206	1275439	1275573	-	135	NA	0.214715	0.529905	0.591499	0.00323873	0.992895	0.994055	NA	NA	NA	hypothetical protein
MSMEG_1207	1276157	1277335	+	1179	NA	-0.553163	0.0521552	0.0785732	0.418408	0.21061	0.267217	-0.781193	0.0953843	0.129825	glycosyltransferase, group I
MSMEG_1208	1277332	1278369	+	1038	NA	-0.779456	0.0622767	0.0920425	NA	NA	NA	-1.38415	0.0109852	0.0185242	glycosyltransferase, group I
MSMEG_1209	1278387	1279841	+	1455	NA	-0.00328406	0.990188	0.991741	-0.0335256	0.9026	0.924034	-0.2343	0.471863	0.532925	glycosidase
MSMEG_1210	1279842	1280711	-	870	NA	0.564425	0.000325724	0.000811538	0.621726	0.000144249	0.000364431	0.587817	0.000749461	0.00163586	hypothetical protein
MSMEG_1211	1280838	1281929	+	1092	NA	-0.178482	0.0603665	0.0894617	-0.438625	0.000436999	0.000994178	-0.574316	4.47377e-05	0.000129206	Fatty acid desaturase
MSMEG_1213	1282629	1283942	+	1314	NA	0.440794	0.00162059	0.00343825	0.0399671	0.767296	0.81311	-0.163007	0.351386	0.413546	cytochrome P450 monooxygenase
MSMEG_1214	1283977	1284996	+	1020	NA	0.145962	0.424641	0.489945	-0.324748	0.141745	0.188269	-1.00237	0.00405774	0.00759918	oxidoreductase
MSMEG_1215	1285067	1285705	+	639	NA	0.526191	0.000753506	0.00172419	0.335367	0.0178915	0.0292615	0.2125	0.165972	0.212626	serine/threonine protein kinase
MSMEG_1216	1285707	1287002	-	1296	NA	-1.15235	4.02171e-08	2.88391e-07	-1.06275	1.97265e-07	1.04318e-06	-1.24815	5.48422e-07	2.43602e-06	ABC transporter periplasmic protein
MSMEG_1217	1287035	1287748	-	714	NA	-0.849349	0.0031045	0.00616382	-1.58788	0.00011379	0.000295775	-2.81866	1.24002e-05	4.04144e-05	ABC transporter ATP-binding protein
MSMEG_1218	1287741	1288457	-	717	NA	-1.87523	7.75912e-07	3.77699e-06	-1.66796	2.73763e-05	8.16647e-05	-2.04557	3.31671e-06	1.2395e-05	ABC transporter ATP-binding protein
MSMEG_1219	1288454	1289461	-	1008	NA	-1.96892	1.92718e-07	1.12083e-06	-2.97523	1.46709e-08	1.07008e-07	-2.62472	9.36778e-08	5.12776e-07	ABC transporter permease
MSMEG_1220	1289458	1290333	-	876	NA	-2.20664	3.71589e-10	4.98944e-09	-2.62592	9.15769e-11	1.34245e-09	-2.83473	9.39652e-10	8.77169e-09	ABC transporter permease
MSMEG_1221	1290581	1291009	+	429	NA	-1.02707	0.000175505	0.000462416	-1.07058	0.000114381	0.000296794	-0.683047	0.00680245	0.0120683	rifampin ADP-ribosyl transferase
MSMEG_1222	1291202	1292839	-	1638	NA	-0.686185	0.000329821	0.000820492	-0.856815	6.65543e-05	0.000182012	-0.827417	0.000407839	0.00093613	ISMsm6, transposase
MSMEG_1223	1293051	1293362	-	312	NA	0.408048	0.197846	0.252977	0.108549	0.733244	0.782014	-0.424493	0.280334	0.33889	hypothetical protein
MSMEG_1225	1294590	1295882	-	1293	NA	0.100223	0.437837	0.502082	0.508481	0.00104188	0.00219573	1.08183	4.0976e-07	1.8588e-06	hypothetical protein
MSMEG_1226	1295995	1296870	+	876	NA	-0.662392	0.000469479	0.00112577	-0.408432	0.0332365	0.0512075	-0.811817	0.000767172	0.00167268	sulfatase-modifying factor 1
MSMEG_1227	1297094	1297819	+	726	NA	-0.647132	0.0185227	0.0309761	-0.602857	0.037493	0.0569296	-0.569281	0.0687791	0.0967756	GntR family transcriptional regulator
MSMEG_1228	1297882	1299234	+	1353	NA	-1.18517	3.31335e-05	0.000104722	-1.02102	0.000467805	0.00105623	-1.04148	0.00231155	0.00456112	sulfatase
MSMEG_1229	1299255	1301174	+	1920	gyrB	-1.32248	0.000458729	0.00110176	-1.28595	0.000440827	0.00100174	-0.747879	0.0282801	0.043673	DNA gyrase subunit B
MSMEG_1235	1305154	1306650	+	1497	NA	-0.0681623	0.822817	0.853402	-0.0220589	0.947178	0.960182	0.247378	0.473421	0.53428	sulfate permease
MSMEG_1236	1306698	1307345	-	648	NA	-0.481573	0.0181846	0.0304616	-0.244369	0.204335	0.260027	0.710973	0.00246658	0.00483501	Mpr protein
MSMEG_1237	1307514	1307831	+	318	NA	-0.120159	0.677824	0.725316	-0.516711	0.132806	0.17762	0.690921	0.0417366	0.061781	hypothetical protein
MSMEG_1238	1308315	1310015	+	1701	NA	0.294388	0.00355148	0.00698198	0.728511	2.41997e-07	1.24882e-06	1.41613	1.15515e-11	1.86609e-10	type III restriction enzyme, res subunit
MSMEG_1239	1310225	1311592	-	1368	NA	0.105148	0.37461	0.440346	0.682528	6.65429e-05	0.000182012	1.48908	8.23382e-09	5.87103e-08	ISMsm4, transposase
MSMEG_1240	1311730	1313316	+	1587	NA	-0.185391	0.52556	0.587195	-0.166423	0.606754	0.669804	0.783409	0.0155723	0.0253694	hypothetical protein
MSMEG_1241	1313313	1314251	+	939	NA	-0.0709532	0.826518	0.856189	-0.241367	0.506616	0.573334	-0.32858	0.419402	0.483103	hypothetical protein
MSMEG_1242	1314552	1315712	+	1161	iscS	0.253043	0.00649734	0.0120557	0.191614	0.0373889	0.0568003	0.17191	0.0573401	0.0821448	cysteine desulfurase IscS
MSMEG_1243	1315709	1316782	+	1074	NA	0.171919	0.060404	0.0894952	0.367531	0.00125055	0.00260339	0.285364	0.00747544	0.0131449	hypothetical protein
MSMEG_1244	1316779	1320237	+	3459	NA	0.194151	0.0147632	0.0252912	0.337824	0.000390988	0.000898733	0.338454	0.000228978	0.000556436	hypothetical protein
MSMEG_1245	1320230	1321078	+	849	NA	0.0450852	0.545147	0.606004	0.314455	0.00190112	0.0038067	0.199685	0.0274799	0.0425253	phosphoadenosine phosphosulfate reductase
MSMEG_1246	1321231	1322667	+	1437	NA	0.260171	0.0148411	0.0253923	0.0610544	0.497883	0.564412	-0.418564	0.000272508	0.00065264	hypothetical protein
MSMEG_1247	1323156	1323980	+	825	NA	0.0662569	0.434252	0.498828	-0.154247	0.10382	0.142419	-0.556452	0.000190661	0.000472176	hypothetical protein
MSMEG_1248	1324238	1324906	+	669	NA	-0.0539933	0.561162	0.620733	-0.177494	0.0586159	0.0849483	-0.615227	1.46646e-05	4.70483e-05	hypothetical protein
MSMEG_1249	1325180	1326046	-	867	NA	-0.712808	5.25937e-06	2.04051e-05	-0.97559	2.05893e-07	1.08116e-06	-1.58213	5.63334e-09	4.1923e-08	ISMsm7, transposase orfB
MSMEG_1250	1326043	1326339	-	297	NA	-0.31665	0.257056	0.316546	-0.885315	0.0105071	0.0180324	-1.77319	0.000378225	0.000876593	ISMsm7, transposase orfA
MSMEG_1251	1326988	1327353	+	366	NA	-0.0671185	0.688893	0.735587	0.302656	0.0721994	0.102668	0.122783	0.491281	0.551823	hypothetical protein
MSMEG_1252	1327732	1333908	+	6177	NA	-0.881902	1.42707e-09	1.5891e-08	-0.804399	2.13181e-08	1.49302e-07	-0.586097	6.83403e-07	2.95415e-06	hypothetical protein
MSMEG_1253	1334462	1337860	+	3399	NA	-1.39934	2.9446e-09	2.97429e-08	-1.4862	6.78324e-10	7.28377e-09	-1.63023	7.37168e-10	7.15677e-09	hypothetical protein
MSMEG_1254	1337844	1342847	+	5004	NA	-1.02134	1.86641e-09	2.01117e-08	-0.995898	4.54695e-09	3.83572e-08	-0.754409	8.02852e-08	4.46107e-07	DEAD/DEAH box helicase
MSMEG_1255	1343125	1345338	+	2214	NA	-0.474159	0.000112723	0.000311779	-0.665841	1.00511e-06	4.34675e-06	-0.42352	0.000202271	0.000496802	UvrD/REP helicase
MSMEG_1256	1345348	1345767	+	420	NA	-0.173759	0.282414	0.344243	-0.78959	0.000723754	0.00157548	-0.894355	0.000815178	0.00176714	hypothetical protein
MSMEG_1259	1347910	1348326	+	417	NA	-1.39709	0.000505055	0.00120196	-1.76508	0.000213305	0.00051903	-1.72292	0.000499071	0.00113203	hypothetical protein
MSMEG_1260	1348648	1350015	-	1368	NA	-1.33135	2.20091e-10	3.22192e-09	-0.76458	1.00395e-06	4.34487e-06	0.288603	0.00333639	0.00635812	hypothetical protein
MSMEG_1261	1350265	1351347	+	1083	NA	-1.65895	3.00982e-10	4.22078e-09	-1.28447	2.94427e-08	1.98307e-07	-1.21279	1.01642e-07	5.50808e-07	hypothetical protein
MSMEG_1262	1351351	1351716	+	366	NA	-1.18791	3.30812e-05	0.000104612	-1.59555	3.84066e-06	1.41186e-05	-1.04907	0.000429014	0.000980956	hypothetical protein
MSMEG_1263	1352309	1352833	-	525	NA	-1.8473	4.99329e-08	3.47677e-07	-1.97822	1.79961e-07	9.59311e-07	-1.15646	0.000652297	0.00144173	hypothetical protein
MSMEG_1264	1353580	1353978	+	399	NA	-0.739904	0.000274875	0.000694652	-0.627721	0.00184909	0.00371121	0.14454	0.385744	0.448931	prophage Lp1 protein 5
MSMEG_1265	1354095	1355633	-	1539	NA	-1.02841	3.52715e-09	3.44227e-08	-0.506121	3.96336e-05	0.000114075	0.702935	7.57906e-07	3.23134e-06	hypothetical protein
MSMEG_1266	1355685	1356374	-	690	NA	-0.938641	0.0438865	0.0671956	-0.673381	0.101652	0.139758	-0.438149	0.319217	0.380114	ankyrin
MSMEG_1267	1356367	1357844	-	1478	NA	-0.191482	0.122767	0.167048	-0.128126	0.2781	0.341754	0.453168	0.00258692	0.00503777
MSMEG_1268	1357886	1358554	+	669	NA	0.0678653	0.579288	0.637028	-0.467665	0.0194801	0.0315404	-0.712396	0.00227505	0.00449802	nudix hydrolase
MSMEG_1269	1358568	1359566	-	999	NA	0.486778	0.00424436	0.00819912	1.13721	2.28832e-06	8.97473e-06	1.41643	2.504e-07	1.21649e-06	Ser/Thr protein phosphatase
MSMEG_1270	1359598	1359891	-	294	NA	0.532136	0.0404714	0.0625571	0.54553	0.0338143	0.0519506	0.944409	0.0019914	0.00397812	hypothetical protein
MSMEG_1271	1360010	1360372	-	363	NA	-0.277547	0.464856	0.528522	-0.337161	0.367191	0.436701	-0.136702	0.78172	0.817371	hypothetical protein
MSMEG_1272	1360369	1361847	-	1479	NA	-1.14904	3.29126e-05	0.000104134	-0.958155	0.000206085	0.000503921	-0.955197	0.00104775	0.00222107	ribosylglycohydrolase
MSMEG_1274	1362437	1363564	-	1128	NA	0.1802	0.585628	0.64235	-0.0876669	0.808604	0.847574	-0.176068	0.674769	0.724608	gluconolactonase
MSMEG_1275	1363745	1364824	-	1080	NA	-0.337109	0.087213	0.12407	-0.600459	0.0109322	0.0186977	-1.00336	0.000817918	0.0017723	HNH nuclease
MSMEG_1276	1364892	1365188	+	297	NA	-0.222332	0.175117	0.227303	-0.253723	0.180049	0.232686	-0.548273	0.0384427	0.0574655	hypothetical protein
MSMEG_1277	1365336	1365533	+	198	NA	0.0396368	0.855895	0.881146	-0.546786	0.0374921	0.0569296	-1.11316	0.00127567	0.00265419	hypothetical protein
MSMEG_1278	1365530	1365922	+	393	NA	-0.160885	0.462012	0.525686	-0.832162	0.00618615	0.0111076	-1.56249	0.000321049	0.000753752	death-on-curing protein
MSMEG_1279	1365999	1367429	+	1431	NA	-0.170546	0.123003	0.167331	-0.0784289	0.499192	0.565682	0.264463	0.0402599	0.0598591	hypothetical protein
MSMEG_1280	1367426	1368148	+	723	NA	0.105391	0.428178	0.493111	0.093023	0.527002	0.593228	0.556543	0.00178609	0.00360301	hypothetical protein
MSMEG_1281	1368135	1371380	+	3246	NA	0.0419013	0.667867	0.716578	-0.160521	0.135331	0.18035	-0.0584963	0.612403	0.668107	hypothetical protein
MSMEG_1282	1371377	1372546	+	1170	NA	-0.0813512	0.722222	0.764377	-0.106535	0.648855	0.708434	-0.472356	0.111005	0.148597	hypothetical protein
MSMEG_1283	1372567	1372821	+	255	NA	-0.00296619	0.982905	0.986521	0.269961	0.0651671	0.0934239	-0.0751994	0.642612	0.694959	ribbon-helix-helix transcription factor, family protein
MSMEG_1284	1372821	1373210	+	390	NA	-0.0629431	0.544546	0.605477	-0.425983	0.00294173	0.0056592	-0.687657	0.000173401	0.000433394	twitching motility protein PilT
MSMEG_1285	1373229	1375634	-	2406	NA	-0.107664	0.150645	0.199157	-0.130742	0.120738	0.162752	-0.24516	0.0115571	0.0193761	hypothetical protein
MSMEG_1286	1375656	1377416	-	1761	NA	-1.14241	3.24605e-08	2.39017e-07	-1.08261	1.61442e-08	1.16476e-07	-1.53075	3.89374e-10	4.07919e-09	sulfatase
MSMEG_1287	1377413	1377850	-	438	NA	-1.24031	5.49201e-07	2.777e-06	-1.19598	2.73409e-07	1.39527e-06	-1.08009	3.64699e-05	0.000107303	cyclase/dehydrase
MSMEG_1288	1378017	1379666	+	1650	NA	-0.579587	0.000342505	0.000849118	-0.661784	0.000316099	0.000738222	-0.832982	0.000100174	0.000265986	hypothetical protein
MSMEG_1289	1379677	1380480	-	804	NA	-0.341178	0.0967923	0.135669	-0.16581	0.408582	0.476825	0.045695	0.84334	0.86918	hypothetical protein
MSMEG_1290	1380557	1382425	+	1869	ilvD	-0.175887	0.658168	0.70769	-0.0794726	0.859525	0.888493	3.10744	3.03199e-08	1.86905e-07	dihydroxy-acid dehydratase
MSMEG_1291	1382428	1385109	-	2682	NA	0.171779	0.129233	0.174501	0.0273356	0.820902	0.85746	0.0279138	0.822948	0.851894	oxidoreductase
MSMEG_1292	1385106	1385990	-	885	NA	0.164467	0.331492	0.396338	-0.430623	0.0525742	0.0771269	-0.660115	0.0178105	0.0287331	FAD binding domain-containing protein
MSMEG_1293	1386036	1387940	+	1905	NA	-1.52919	8.61198e-10	1.02355e-08	-2.02746	1.61873e-10	2.15626e-09	-2.12858	8.79105e-10	8.30483e-09	xanthine/uracil permeases family protein
MSMEG_1294	1387942	1388448	+	507	NA	-2.06939	9.91492e-07	4.71548e-06	-1.63851	3.54769e-05	0.000103154	-2.25544	0.00014498	0.000370913	OHCU decarboxylase
MSMEG_1295	1388445	1388762	+	318	NA	-1.65614	6.00981e-05	0.000177602	-1.97507	9.48852e-05	0.000251555	-1.13956	0.00371419	0.00701752	transthyretin
MSMEG_1296	1388764	1389663	+	900	NA	-1.00664	0.000107982	0.000300467	-1.23206	1.82984e-05	5.67061e-05	-0.658258	0.0134731	0.0222782	uricase
MSMEG_1297	1389680	1391038	+	1359	NA	-1.04308	3.48681e-06	1.42173e-05	-1.31831	1.03428e-06	4.45679e-06	-1.37889	1.01037e-05	3.36845e-05	8-oxoguanine deaminase
MSMEG_1298	1391035	1392369	+	1335	NA	-1.13135	0.000196567	0.000513401	-1.22939	0.000108114	0.000282495	-1.25579	0.000140096	0.000359498	guanine deaminase
MSMEG_1299	1392514	1393572	+	1059	NA	-1.76001	8.68712e-07	4.20146e-06	-1.81828	1.08643e-06	4.65683e-06	-1.80142	7.35208e-06	2.52598e-05	oxidoreductase, 2OG-Fe(II) oxygenase
MSMEG_1300	1393703	1394095	+	393	NA	-2.56576	2.99612e-08	2.23666e-07	-3.98063	1.05509e-07	5.98151e-07	-3.36796	2.63075e-06	1.00268e-05	hypothetical protein
MSMEG_1301	1394284	1394544	+	261	NA	-0.350606	0.323363	0.387312	0.0866441	0.833281	0.867059	-0.181523	0.714086	0.760119	hypothetical protein
MSMEG_1303	1395326	1396144	-	819	NA	1.16161	4.02287e-07	2.13297e-06	0.946093	1.04241e-05	3.4695e-05	-0.158687	0.433732	0.49649	transcriptional regulator
MSMEG_1304	1396275	1397318	+	1044	NA	-0.964652	0.00267786	0.00541163	-0.990826	0.00186198	0.00373583	-0.921525	0.00486896	0.00895246	rhizopine catabolism protein
MSMEG_1305	1397328	1397936	-	609	NA	0.180906	0.240868	0.299651	0.0713276	0.667862	0.726533	0.377464	0.0548319	0.0790072	TetR family transcriptional regulator
MSMEG_1306	1398000	1399523	-	1524	NA	-2.05901	0.000902568	0.00202939	-1.79556	0.000207778	0.00050682	-3.35264	7.0478e-05	0.000194051	aldehyde dehydrogenase
MSMEG_1308	1399868	1401571	-	1704	NA	-2.74581	1.08739e-05	3.90108e-05	-3.4334	1.51986e-05	4.80714e-05	-2.28588	0.00022352	0.000544504	peptidase S15
MSMEG_1311	1404005	1405996	-	1992	NA	-0.887324	2.33247e-07	1.33075e-06	-0.883244	3.64688e-07	1.80265e-06	-1.0033	1.40876e-06	5.68945e-06	oligopeptide transporter OPT family protein
MSMEG_1312	1406153	1406749	+	597	NA	0.278089	0.294174	0.356693	-0.247466	0.419413	0.487752	0.197123	0.567103	0.624995	hypothetical protein
MSMEG_1313	1406859	1409201	+	2343	NA	-0.334445	0.00777066	0.0141503	-0.310908	0.0195409	0.0316303	0.301596	0.0238893	0.0375142	hypothetical protein
MSMEG_1314	1410157	1410906	-	750	NA	NA	NA	NA	-0.208798	0.662525	0.721647	-0.10697	0.808628	0.839916	hypothetical protein
MSMEG_1315	1409246	1410160	+	915	NA	0.159657	0.639033	0.689834	2.07356	1.6374e-07	8.82277e-07	2.54677	3.18272e-08	1.94787e-07	transporter small conductance mechanosensitive ion channel (MscS) family protein
MSMEG_1316	1411176	1412792	-	1617	prfC	0.664147	1.89305e-05	6.27739e-05	0.461181	0.000990894	0.00209938	0.252459	0.0568383	0.0815043	peptide chain release factor 3
MSMEG_1317	1413062	1413751	-	690	NA	0.451859	0.00131453	0.0028483	0.254219	0.0695017	0.0990445	0.0225758	0.884204	0.905003	transcriptional regulator
MSMEG_1318	1413803	1414714	-	912	NA	-0.165495	0.487331	0.550633	-0.0990278	0.689457	0.745147	0.120086	0.655926	0.707047	polysaccharide deacetylase
MSMEG_1319	1414728	1415882	-	1155	NA	-0.403365	0.231474	0.289258	0.0850455	0.798306	0.838839	-0.840999	0.0722694	0.101195	Asp/Glu racemase
MSMEG_1320	1415879	1417180	-	1302	NA	-0.220705	0.560308	0.620017	NA	NA	NA	NA	NA	NA	major facilitator superfamily protein
MSMEG_1322	1418115	1419377	+	1263	NA	-0.663222	1.02813e-06	4.86657e-06	-0.705344	1.25402e-06	5.28562e-06	-0.485574	8.4823e-05	0.000229832	ErfK/YbiS/YcfS/YnhG family protein
MSMEG_1323	1419591	1419878	+	288	NA	-0.393638	0.227647	0.285069	-1.0705	0.0233329	0.0372244	-0.753803	0.12174	0.160978	hypothetical protein
MSMEG_1325	1420424	1422088	-	1665	recD	-0.1829	0.163598	0.213925	-0.267879	0.0915807	0.127146	-0.501282	0.00673019	0.011965	exodeoxyribonuclease V subunit alpha
MSMEG_1326	1420278	1420427	+	150	NA	-2.83238	5.93834e-05	0.000175836	-1.99474	5.65504e-05	0.000157314	-2.25437	0.000623914	0.00138658	hypothetical protein
MSMEG_1327	1422085	1425336	-	3252	recB	0.532111	0.000229907	0.000589953	0.241129	0.0627511	0.0903066	0.0497207	0.710367	0.756566	exodeoxyribonuclease V subunit beta
MSMEG_1328	1425333	1428596	-	3264	recC	0.514996	0.000222763	0.00057383	0.29299	0.0247858	0.039322	0.359539	0.0118134	0.0197475	exodeoxyribonuclease V subunit gamma
MSMEG_1329	1428614	1429858	-	1245	NA	-0.266914	0.207903	0.263924	-0.302704	0.225083	0.283475	-0.42228	0.167855	0.214672	major facilitator superfamily protein
MSMEG_1330	1429855	1430313	-	459	NA	-0.320879	0.146621	0.194493	-0.0217645	0.917377	0.93584	-0.0862867	0.728725	0.773107	MarR family transcriptional regulator
MSMEG_1331	1430426	1431133	-	708	NA	0.283245	0.00740631	0.0135444	0.0947223	0.397763	0.465743	-0.153363	0.271737	0.329769	enoyl-CoA hydratase
MSMEG_1332	1431151	1432008	-	858	NA	-0.599806	0.000494001	0.00117893	-0.760348	0.000256543	0.000613753	-0.190399	0.316985	0.377633	hypothetical protein
MSMEG_1333	1432067	1433059	-	993	NA	-0.269191	0.376207	0.441903	-0.401454	0.17899	0.231418	-0.246736	0.443297	0.505569	hypothetical protein
MSMEG_1334	1433302	1434039	-	738	NA	0.587587	3.21868e-05	0.00010216	0.638971	3.78297e-05	0.000109463	0.419307	0.00278829	0.00539818	metallo-beta-lactamase
MSMEG_1336	1434628	1435863	+	1236	NA	0.357982	0.0294859	0.0470677	0.662222	0.000519601	0.0011622	1.66739	5.19348e-08	3.01151e-07	flavohemoprotein
MSMEG_1339	1436204	1436371	+	168	rpmG	-0.820193	3.07825e-06	1.26893e-05	-1.88645	3.07719e-09	2.71456e-08	-2.07231	3.15866e-11	4.51529e-10	50S ribosomal protein L33
MSMEG_1340	1436382	1436858	+	477	NA	-1.05956	3.58932e-06	1.45758e-05	-1.68249	2.30691e-09	2.12926e-08	-2.05937	2.88086e-10	3.11101e-09	(3R)-hydroxyacyl-ACP dehydratase subunit HadA
MSMEG_1341	1436845	1437273	+	429	NA	-0.372485	0.00151233	0.0032268	-0.351056	0.00619974	0.0111253	-0.204344	0.0576199	0.0824862	(3R)-hydroxyacyl-ACP dehydratase subunit HadB
MSMEG_1342	1437283	1437792	+	510	NA	-0.183028	0.0221064	0.0363813	-0.178011	0.0657873	0.09411	-0.0565551	0.474132	0.534778	(3R)-hydroxyacyl-ACP dehydratase subunit HadC
MSMEG_1343	1437965	1438037	+	73	NA	-0.440412	0.0523428	0.0787965	-0.580808	0.0150434	0.024903	-0.383359	0.116356	0.15489	tRNA-Trp
MSMEG_1344	1438122	1438556	+	435	NA	-0.349994	0.000445747	0.00107402	-0.56497	9.59453e-06	3.22387e-05	-0.997847	1.7122e-08	1.11668e-07	preprotein translocase subunit SecE
MSMEG_1345	1438583	1439425	+	843	NA	-0.312261	0.00117686	0.00257698	-0.341596	0.00159693	0.00325314	-0.464524	6.12279e-05	0.000170472	transcription antitermination protein NusG
MSMEG_1346	1439493	1439921	+	429	rplK	-0.390573	0.000246652	0.000628089	-0.204414	0.107494	0.146887	0.3227	0.00369366	0.00698316	50S ribosomal protein L11
MSMEG_1347	1439987	1440694	+	708	rplA	-0.558769	5.45297e-07	2.75959e-06	-0.292915	0.00173984	0.00351316	0.26751	0.00137125	0.00283329	50S ribosomal protein L1
MSMEG_1348	1440768	1441997	-	1230	NA	-0.755505	0.00324656	0.0064331	-1.52513	4.45569e-05	0.000126781	-0.686092	0.0148095	0.0242127	RNA polymerase ECF-subfamily protein sigma factor
MSMEG_1349	1442005	1442700	-	696	NA	-0.844596	1.24953e-05	4.39606e-05	-1.0389	4.96901e-06	1.78069e-05	-1.27689	9.429e-07	3.93387e-06	DGPF domain-containing protein
MSMEG_1350	1442825	1443685	-	861	NA	-0.854212	6.1487e-09	5.58313e-08	-0.916137	1.7991e-08	1.29115e-07	-1.03189	2.32503e-09	1.9548e-08	cyclopropane-fatty-acyl-phospholipid synthase
MSMEG_1351	1443878	1444750	-	873	NA	-1.10351	7.04025e-06	2.66765e-05	-1.23629	3.6721e-06	1.35909e-05	-0.678074	0.00130573	0.00271294	cyclopropane-fatty-acyl-phospholipid synthase
MSMEG_1352	1444930	1445847	-	918	NA	1.18691	9.29708e-10	1.092e-08	0.965274	7.61911e-08	4.50296e-07	0.472187	0.000333515	0.000780558	alpha/beta hydrolase
MSMEG_1353	1445847	1447268	-	1422	NA	1.22237	2.04233e-09	2.17342e-08	1.45202	3.28965e-10	3.88842e-09	1.20589	1.08578e-08	7.42239e-08	ABC transporter
MSMEG_1354	1447333	1448336	-	1004	NA	-0.906169	7.40191e-05	0.000214412	-0.598643	0.00089138	0.00190746	0.111842	0.523958	0.583361
MSMEG_1355	1448423	1449022	+	600	NA	-0.274683	0.0898137	0.127167	-0.400063	0.0346012	0.0530504	-0.432737	0.0300465	0.0461854	TetR family transcriptional regulator
MSMEG_1356	1449027	1449638	-	612	NA	-0.482234	0.00258035	0.00522865	-0.477236	0.00348656	0.00660327	-0.0522285	0.752775	0.79255	hypothetical protein
MSMEG_1357	1449643	1450170	-	528	NA	-0.0586889	0.843183	0.869849	0.319548	0.288282	0.352672	0.980278	0.0111438	0.0187491	hypothetical protein
MSMEG_1358	1451188	1451748	-	561	NA	0.40868	0.377982	0.443355	1.57632	0.000762212	0.00165114	1.80133	0.000467383	0.0010642	hypothetical protein
MSMEG_1359	1450233	1451195	+	963	NA	0.266372	0.339684	0.40452	0.377046	0.212047	0.268811	0.684148	0.0300924	0.0462322	DeoR family transcriptional regulator
MSMEG_1360	1451809	1452558	+	750	NA	-0.868069	0.0204482	0.0339009	0.598156	0.043568	0.0652266	1.83439	5.09905e-06	1.819e-05	endonuclease/exonuclease/phosphatase
MSMEG_1361	1452576	1456718	+	4143	NA	-2.06058	4.10432e-09	3.91639e-08	-2.15394	5.49244e-09	4.51861e-08	-1.64103	1.49077e-07	7.70057e-07	alpha-mannosidase
MSMEG_1362	1456715	1457314	+	600	NA	-1.13077	0.00283871	0.0056926	-1.57696	0.00109604	0.00230176	-1.28267	0.00487075	0.00895298	hypothetical protein
MSMEG_1363	1457319	1458224	+	906	NA	-0.132318	0.427168	0.492482	-0.0474132	0.783007	0.826579	0.0202907	0.948316	0.958608	glucokinase
MSMEG_1364	1458668	1459195	+	528	NA	-0.508096	1.43817e-06	6.53436e-06	-0.120981	0.15923	0.208942	0.442715	1.78466e-05	5.60798e-05	50S ribosomal protein L10
MSMEG_1365	1459265	1459657	+	393	rplL	-0.736759	1.84527e-06	8.13167e-06	-0.329289	0.00909623	0.0158061	0.0272768	0.783202	0.818059	50S ribosomal protein L7/L12
MSMEG_1366	1459848	1460930	+	1083	NA	-1.91498	1.6645e-13	7.34582e-12	-2.11108	2.68403e-13	8.49375e-12	-2.05313	1.38645e-13	4.28218e-12	ABC transporter ATP-binding protein
MSMEG_1367	1461630	1465139	+	3510	rpoB	-0.585657	5.32524e-07	2.71556e-06	-0.213997	0.0295222	0.0460904	0.141991	0.0725201	0.101429	DNA-directed RNA polymerase subunit beta
MSMEG_1368	1465203	1469156	+	3954	rpoC	-0.540206	1.35614e-06	6.20394e-06	-0.163898	0.0933775	0.12937	0.208326	0.0222259	0.0351243	DNA-directed RNA polymerase subunit beta'
MSMEG_1369	1469221	1470270	-	1050	NA	-2.63398	5.02912e-14	2.71935e-12	-3.45756	9.93822e-15	6.86606e-13	-3.54044	8.27798e-13	1.92754e-11	LacI family transcriptional regulator
MSMEG_1370	1470431	1471456	+	1026	NA	-6.20479	1.09682e-16	1.7324e-14	-7.98121	7.34971e-17	1.46529e-14	-8.92254	9.56877e-17	1.07622e-14	2-deoxy-scyllo-inosamine dehydrogenase
MSMEG_1371	1471453	1472454	+	1002	NA	-5.90274	1.9034e-17	5.19281e-15	-7.32267	3.47718e-17	8.3188e-15	-7.89513	6.65607e-15	3.64008e-13	hypothetical protein
MSMEG_1372	1472465	1473223	+	759	NA	-5.73305	6.03412e-15	4.5271e-13	-7.94194	2.55351e-15	2.24597e-13	-9.90345	1.62751e-14	7.52062e-13	ABC transporter ATP-binding protein
MSMEG_1373	1473220	1474338	+	1119	NA	-5.95793	2.19409e-16	2.8019e-14	-7.17022	2.60693e-16	3.60105e-14	-8.60657	9.42436e-15	4.92582e-13	ribose/xylose/arabinose/galactoside ABC-type transport systems, permeases
MSMEG_1374	1474328	1475374	+	1047	NA	-5.44325	2.48423e-17	6.21263e-15	-6.30411	2.15869e-17	6.14816e-15	-7.29772	1.17747e-18	4.65609e-16	ribose ABC transporter periplasmic binding protein
MSMEG_1375	1475387	1476229	-	843	NA	-4.94799	3.26287e-15	2.75758e-13	-4.41244	1.19349e-13	4.37931e-12	-4.76648	4.16318e-14	1.64349e-12	tagatose-1,6-bisphosphate aldolase GatY
MSMEG_1376	1476315	1477562	+	1248	NA	-3.74704	2.00055e-12	6.03382e-11	-2.25235	6.51069e-09	5.23393e-08	-1.59888	1.22509e-07	6.4906e-07	xylulose kinase
MSMEG_1377	1477559	1478347	+	789	NA	-2.75865	6.43454e-11	1.12595e-09	-1.33632	9.60856e-07	4.18869e-06	-0.616608	0.00014587	0.000372459	DeoR family transcriptional regulator
MSMEG_1378	1478344	1479261	+	918	NA	-1.97835	1.90913e-08	1.50573e-07	-0.969652	1.50266e-05	4.76532e-05	-0.59229	0.00220907	0.00437921	1-phosphofructokinase
MSMEG_1379	1479288	1480475	+	1188	NA	-0.765559	1.76861e-05	5.92697e-05	-0.638556	0.00402886	0.00752314	-0.345047	0.0258297	0.0402149	hypothetical protein
MSMEG_1380	1480902	1481606	-	705	NA	0.202023	0.19021	0.244411	-0.463057	0.0200492	0.0323742	0.045049	0.878444	0.899726	transcriptional regulator
MSMEG_1381	1481785	1482201	+	417	NA	2.32116	1.31453e-09	1.48305e-08	2.70222	1.12475e-09	1.13907e-08	4.44313	1.53292e-14	7.13887e-13	MmpS5 protein
MSMEG_1382	1482198	1485101	+	2904	NA	2.37837	3.19784e-13	1.28815e-11	3.14248	1.36006e-14	8.48251e-13	4.54391	1.34255e-16	1.40403e-14	MmpL5 protein
MSMEG_1383	1485148	1485900	+	753	NA	0.361278	0.00106693	0.00235345	0.149035	0.133928	0.17876	0.304113	0.00456513	0.0084467	endonuclease IV
MSMEG_1384	1487074	1487475	-	402	NA	-0.0391177	0.845942	0.872396	-0.139834	0.493521	0.560104	-0.398589	0.11645	0.154981	hypothetical protein
MSMEG_1385	1485994	1487205	+	1212	NA	-0.653895	8.18569e-06	3.04591e-05	-1.07576	7.26655e-08	4.33313e-07	-1.31359	2.36265e-08	1.4732e-07	PAP2 superfamily protein
MSMEG_1387	1488754	1490409	+	1656	NA	0.217538	0.00952246	0.0170354	0.242616	0.0129535	0.0218239	0.906288	1.98015e-08	1.26649e-07	acyl-CoA dehydrogenase
MSMEG_1388	1490456	1491394	+	939	NA	-0.288513	0.0406869	0.0628578	-0.301266	0.0381515	0.0578707	-0.355174	0.0356275	0.053698	enoyl-CoA hydratase
MSMEG_1389	1491401	1492138	+	738	NA	-0.0559055	0.746114	0.786611	-0.159313	0.393151	0.461066	-0.0360495	0.853986	0.878145	hypothetical protein
MSMEG_1390	1492135	1492899	+	765	NA	-0.0978676	0.577549	0.635696	-0.00891851	0.962953	0.971273	-0.048718	0.82972	0.85778	enoyl-CoA hydratase
MSMEG_1391	1492993	1493892	-	900	NA	-1.10441	3.79681e-05	0.000118197	-0.94356	0.000442667	0.00100554	-1.24899	0.00061875	0.00137729	LysR family transcriptional regulator
MSMEG_1392	1494011	1495168	+	1158	NA	-0.774367	0.0206676	0.0342199	-1.14165	0.00165542	0.00335522	-0.612777	0.082731	0.114184	alcohol dehydrogenase
MSMEG_1393	1495173	1495583	-	411	NA	0.155192	0.162161	0.212277	-0.0295837	0.856198	0.885973	-0.281443	0.0245609	0.0384372	hypothetical protein
MSMEG_1394	1495614	1495991	-	378	NA	0.171104	0.247503	0.306544	0.305422	0.102149	0.140352	0.448125	0.0324575	0.0494831	transmembrane protein
MSMEG_1395	1496172	1496753	+	582	NA	-0.620871	0.000109599	0.00030412	-1.10613	4.6466e-07	2.21246e-06	-0.773101	0.000131654	0.000339736	lipoprotein
MSMEG_1396	1496756	1497277	+	522	NA	-0.163606	0.168108	0.219345	-0.645054	0.000324273	0.000754953	-0.139186	0.336959	0.399089	LprB protein
MSMEG_1397	1497443	1498018	+	576	NA	-0.411667	0.000701538	0.00161699	-1.05198	1.65964e-07	8.9025e-07	-1.08501	2.48256e-08	1.54312e-07	TetR family transcriptional regulator
MSMEG_1398	1498302	1498676	+	375	rpsL	-1.37699	2.09536e-09	2.20864e-08	-1.10673	9.52677e-10	9.84104e-09	-0.36144	0.00146605	0.00301037	30S ribosomal protein S12
MSMEG_1399	1498676	1499146	+	471	rpsG	-1.0677	3.68084e-10	4.95346e-09	-0.576372	1.48127e-05	4.71248e-05	0.120496	0.133174	0.174549	30S ribosomal protein S7
MSMEG_1400	1499217	1501323	+	2107	NA	-0.918412	5.47164e-09	5.05243e-08	-0.660613	6.12652e-06	2.15143e-05	-0.0112156	0.874413	0.896522
MSMEG_1401	1501413	1502603	+	1191	tuf	-0.754255	9.41993e-09	8.12333e-08	-0.365089	0.00269224	0.00521786	0.296905	0.000370005	0.000859697	elongation factor Tu
MSMEG_1402	1502841	1503758	+	918	NA	0.084594	0.358883	0.424437	-0.0905021	0.344411	0.412672	-0.237242	0.0326907	0.0497566	hypothetical protein
MSMEG_1403	1503848	1504765	+	918	NA	-1.41435	3.92687e-10	5.19142e-09	-1.5782	1.96706e-10	2.51927e-09	-0.993443	2.28443e-07	1.1171e-06	cutinase
MSMEG_1404	1504930	1506252	+	1323	NA	-2.14537	5.86777e-06	2.2547e-05	-1.41271	0.00203878	0.00405654	-0.428612	0.19022	0.240743	IS1096, tnpA protein
MSMEG_1407	1507983	1509466	+	1484	NA	NA	NA	NA	-0.270342	0.535705	0.602039	NA	NA	NA
MSMEG_1409	1510936	1512213	+	1278	arcA	-0.477709	0.158272	0.20814	-0.719284	0.0286585	0.0449061	-0.443539	0.210419	0.2634	arginine deiminase
MSMEG_1410	1512243	1513094	+	852	NA	-0.618684	1.34356e-05	4.67752e-05	-0.881487	4.9506e-06	1.77622e-05	-0.894817	5.49821e-06	1.94687e-05	3-ketoacyl-ACP reductase
MSMEG_1411	1513135	1514016	-	882	NA	-1.0246	1.75399e-05	5.88783e-05	-1.24724	1.4309e-05	4.57415e-05	-1.09914	3.96553e-05	0.000115762	universal stress protein family protein
MSMEG_1412	1514075	1515580	-	1506	NA	-0.407832	0.0371094	0.057837	-0.740305	0.00220043	0.00434062	-0.903583	0.00183283	0.00368948	amino acid permease
MSMEG_1413	1515608	1516876	-	1269	rocD	0.521169	0.00301171	0.00599147	0.581425	0.00201363	0.0040145	0.565001	0.00541211	0.00981114	ornithine--oxo-acid transaminase
MSMEG_1414	1516873	1517760	-	888	NA	0.893104	0.000830144	0.00188375	1.26933	6.3843e-06	2.2278e-05	1.43483	5.52024e-06	1.95289e-05	amidinotransferase
MSMEG_1415	1517874	1518320	+	447	NA	-0.412414	0.109695	0.151598	-0.157879	0.564192	0.629089	-0.985557	0.0123514	0.0205661	AsnC family transcriptional regulator
MSMEG_1416	1518390	1519577	+	1188	NA	-0.385616	5.38555e-05	0.000162188	-0.148543	0.085105	0.118817	0.793988	2.24084e-08	1.40788e-07	pyridine nucleotide-disulfide oxidoreductase
MSMEG_1417	1519642	1520925	-	1284	NA	-0.625867	1.18146e-05	4.18355e-05	-0.599643	3.81011e-05	0.000110195	0.208419	0.0690208	0.0969904	glyoxalase
MSMEG_1418	1520922	1521446	-	525	NA	-1.01528	1.2971e-05	4.54479e-05	-1.02549	1.07075e-05	3.54799e-05	-0.927206	0.000233176	0.000565946	RNA polymerase ECF-type sigma factor
MSMEG_1419	1521559	1522269	+	711	NA	-1.23631	7.24442e-05	0.000210601	-1.42045	7.90571e-06	2.70631e-05	-1.63081	3.90817e-05	0.000114311	hypothetical protein
MSMEG_1420	1522270	1522872	-	603	NA	-1.86503	1.36961e-08	1.11994e-07	-1.99733	1.31742e-08	9.76337e-08	-2.87579	1.28709e-09	1.15897e-08	transcriptional regulatory protein
MSMEG_1421	1522905	1523063	+	159	NA	-2.09714	1.08004e-10	1.77186e-09	-2.83943	9.8668e-13	2.63609e-11	-3.56573	7.75637e-13	1.8275e-11	hypothetical protein
MSMEG_1422	1523066	1523374	+	309	NA	-2.00471	1.15992e-12	3.91114e-11	-2.5936	8.72406e-14	3.41036e-12	-3.43621	4.09765e-15	2.44261e-13	hypothetical protein
MSMEG_1423	1523371	1524549	+	1179	NA	-2.18187	5.94747e-13	2.18998e-11	-2.83291	8.06126e-14	3.24951e-12	-3.63979	2.15574e-15	1.42782e-13	radical SAM domain-containing protein
MSMEG_1424	1524546	1525745	+	1200	NA	-2.09	2.44329e-12	6.98315e-11	-2.53995	3.77003e-13	1.11627e-11	-3.45996	5.75483e-15	3.23628e-13	FMN-dependent dehydrogenase
MSMEG_1425	1525942	1526610	+	669	NA	-2.12965	1.78729e-12	5.47312e-11	-2.74158	4.48137e-14	1.98541e-12	-3.32254	7.36908e-14	2.52455e-12	creatininase subfamily protein
MSMEG_1426	1526607	1528019	+	1413	NA	-1.42631	8.29299e-10	9.89553e-09	-1.79051	1.24519e-10	1.71997e-09	-2.10276	4.36888e-11	6.05649e-10	membrane sugar transferase
MSMEG_1427	1529431	1531005	-	1575	NA	-1.94226	2.64463e-06	1.11001e-05	-2.43238	6.62183e-07	3.03023e-06	-1.59164	0.000119863	0.000311875	transmembrane efflux protein
MSMEG_1428	1528038	1529444	+	1407	NA	-1.32482	1.32706e-08	1.08812e-07	-1.72168	1.25317e-09	1.25338e-08	-2.22005	8.05502e-10	7.70722e-09	glucose-methanol-choline oxidoreductase
MSMEG_1429	1531695	1532945	-	1251	NA	-1.71795	1.52697e-10	2.38669e-09	-1.77643	4.97137e-11	7.70304e-10	-2.03664	5.80338e-11	7.60307e-10	cytochrome P450-terp
MSMEG_1430	1531094	1531729	+	636	NA	-1.20804	4.18587e-07	2.20576e-06	-0.917988	8.38313e-06	2.84137e-05	-0.665648	0.000481752	0.00109524	TetR family transcriptional regulator
MSMEG_1431	1533049	1534344	-	1296	NA	-1.38426	5.65418e-05	0.000168754	-1.25305	0.000338688	0.000786533	-1.90402	4.16467e-05	0.000120747	cytochrome P450-terp
MSMEG_1432	1534440	1536026	+	1587	NA	-0.165287	0.248486	0.307345	-0.552674	0.00268928	0.0052155	-0.650187	0.00623326	0.0111615	acetylcholinesterase
MSMEG_1433	1536329	1537144	-	816	NA	-1.9563	6.86228e-10	8.33753e-09	-2.6867	1.44113e-12	3.61908e-11	-2.62194	6.82757e-11	8.75251e-10	thioesterase
MSMEG_1434	1536028	1536393	+	366	NA	-0.395171	0.032138	0.0508145	-0.743529	0.00120771	0.00251684	-1.00044	0.000509156	0.00115358	hypothetical protein
MSMEG_1435	1537276	1537581	+	306	rpsJ	-1.69946	6.78103e-13	2.48169e-11	-1.551	4.0936e-10	4.72661e-09	-0.780942	3.74153e-08	2.24379e-07	30S ribosomal protein S10
MSMEG_1436	1537596	1538249	+	654	rplC	-1.33374	1.26136e-10	2.01348e-09	-0.818711	2.22605e-06	8.7592e-06	-0.099462	0.310664	0.371041	50S ribosomal protein L3
MSMEG_1437	1538249	1538896	+	648	rplD	-0.938965	4.04857e-10	5.29402e-09	-0.560533	2.40281e-05	7.26551e-05	0.181159	0.015175	0.0247763	50S ribosomal protein L4
MSMEG_1438	1538896	1539198	+	303	rplW	-0.855372	3.807e-08	2.74113e-07	-0.448262	0.000509341	0.00114096	0.137725	0.0870043	0.119446	50S ribosomal protein L23
MSMEG_1439	1539223	1540059	+	837	rplB	-0.779819	4.83868e-09	4.54487e-08	-0.439459	0.000132169	0.00033739	0.204575	0.00857569	0.0148863	50S ribosomal protein L2
MSMEG_1440	1540081	1540362	+	282	rpsS	-0.733533	2.41862e-06	1.02881e-05	-0.319872	0.0044117	0.00817169	0.302397	0.000723062	0.00158288	30S ribosomal protein S19
MSMEG_1441	1540359	1540820	+	462	NA	-0.638635	1.69197e-07	1.0015e-06	-0.404471	0.00035889	0.000828133	0.286508	0.00133874	0.00277284	50S ribosomal protein L22
MSMEG_1442	1540820	1541647	+	828	rpsC	-0.713751	7.26772e-08	4.83066e-07	-0.390842	0.000497554	0.00111623	0.126252	0.157795	0.203377	30S ribosomal protein S3
MSMEG_1443	1541650	1542066	+	417	rplP	-0.51984	3.48439e-05	0.000109265	-0.317393	0.0156628	0.0258354	0.532513	5.25864e-05	0.000149128	50S ribosomal protein L16
MSMEG_1444	1542066	1542299	+	234	rpmC	-0.582734	3.82449e-06	1.54425e-05	-0.267246	0.00803928	0.0141296	0.525834	1.83841e-05	5.76172e-05	50S ribosomal protein L29
MSMEG_1445	1542299	1542595	+	297	NA	-0.572164	1.39269e-05	4.81507e-05	-0.161119	0.113043	0.153313	0.40204	4.11004e-05	0.000119396	30S ribosomal protein S17
MSMEG_1446	1542699	1543220	+	522	NA	-0.810441	0.000243725	0.00062169	-0.158107	0.387723	0.45622	-0.0743961	0.658247	0.708579	NTP pyrophosphohydrolase
MSMEG_1447	1543239	1543640	-	402	NA	-0.64705	0.0185118	0.0309664	-0.441988	0.0572262	0.0831762	0.339945	0.117755	0.156473	MerR family transcriptional regulator
MSMEG_1448	1543640	1545139	-	1500	NA	-0.82592	0.00020259	0.000527525	-0.168028	0.347129	0.415485	1.16193	1.42142e-06	5.73669e-06	integral membrane transporter
MSMEG_1451	1546230	1548581	+	2352	NA	-0.9704	1.98406e-09	2.12648e-08	-0.881841	1.40857e-08	1.03243e-07	-1.06777	6.2635e-09	4.59812e-08	arylsulfatase
MSMEG_1452	1548624	1549514	+	891	NA	-0.770554	3.25256e-06	1.33437e-05	-0.802309	7.78468e-06	2.66821e-05	-1.25141	4.88459e-07	2.19255e-06	sulfatase-modifying factor 1
MSMEG_1453	1549538	1551166	-	1629	NA	-0.400787	0.0610623	0.0903367	-0.373988	0.0636045	0.0914468	-0.225112	0.29778	0.357588	citrate transporter
MSMEG_1455	1551538	1552914	+	1377	NA	-0.533887	0.0196404	0.0326633	-0.478946	0.0352331	0.05393	0.590622	0.0241714	0.0379074	multidrug resistance protein
MSMEG_1456	1552915	1554600	-	1686	NA	-0.884716	1.32147e-05	4.61133e-05	-0.881296	4.26372e-05	0.000121841	-0.917205	0.00033606	0.000786205	hypothetical protein
MSMEG_1457	1554800	1555246	+	447	NA	-1.22269	0.00384993	0.00751213	-0.955335	0.0149472	0.0247575	-0.37307	0.341769	0.404063	hypothetical protein
MSMEG_1458	1555365	1556084	+	720	NA	-0.793985	0.000713705	0.00164147	-0.151346	0.411549	0.479726	0.351535	0.127697	0.167888	tena/thi-4 family protein
MSMEG_1459	1556130	1556480	+	351	NA	-0.47343	0.266331	0.326428	NA	NA	NA	NA	NA	NA	Rieske (2Fe-2S) domain-containing protein
MSMEG_1460	1556477	1557703	+	1227	NA	-1.00666	0.00402983	0.00783767	-0.66254	0.0312199	0.0484614	-0.296941	0.448088	0.509743	pyridine nucleotide-disulfide oxidoreductase
MSMEG_1461	1557700	1559142	+	1443	NA	-0.871579	0.00942462	0.0168755	-0.511292	0.128239	0.172127	-0.555412	0.129751	0.170475	5-oxovalerate dehydrogenase
MSMEG_1463	1559507	1561111	+	1605	NA	-0.994148	0.00454278	0.00869167	-0.925832	0.00974019	0.0168419	-0.272742	0.414707	0.478434	gamma-glutamyltranspeptidase
MSMEG_1465	1561939	1562307	+	369	rplN	-1.77375	3.94338e-09	3.7869e-08	-2.05031	5.48661e-10	6.08821e-09	-1.5618	4.90077e-09	3.69324e-08	50S ribosomal protein L14
MSMEG_1466	1562308	1562625	+	318	rplX	-1.20325	4.47629e-10	5.70418e-09	-0.687079	5.83355e-06	2.0573e-05	0.0675936	0.484915	0.54601	50S ribosomal protein L24
MSMEG_1467	1562625	1563188	+	564	NA	-1.16258	2.86582e-09	2.91044e-08	-0.663347	3.90802e-05	0.000112786	-0.0630533	0.572606	0.630562	50S ribosomal protein L5
MSMEG_1468	1563192	1563377	+	186	rpsN	-0.749054	6.49341e-07	3.237e-06	-0.402687	0.00512411	0.00935795	0.321322	0.00287873	0.00555702	30S ribosomal protein S14
MSMEG_1469	1563476	1563874	+	399	rpsH	-0.825106	3.09876e-08	2.30468e-07	-0.479269	3.6025e-05	0.000104595	-0.092016	0.265458	0.322938	30S ribosomal protein S8
MSMEG_1470	1563889	1564428	+	540	NA	-0.762189	2.28677e-08	1.7619e-07	-0.325233	0.00132658	0.00274542	0.19776	0.0245161	0.0383771	50S ribosomal protein L6
MSMEG_1471	1564456	1564839	+	384	rplR	-0.677309	6.92904e-08	4.64153e-07	-0.292943	0.00188889	0.00378474	0.160471	0.0406448	0.0602996	50S ribosomal protein L18
MSMEG_1472	1564865	1565509	+	645	rpsE	-0.768414	3.20316e-08	2.36474e-07	-0.359955	0.00100611	0.00212935	0.0349516	0.750644	0.791262	30S ribosomal protein S5
MSMEG_1473	1565512	1565697	+	186	rpmD	-0.720516	1.46651e-07	8.85511e-07	-0.441696	0.000421893	0.000963224	0.216116	0.00952919	0.0163354	50S ribosomal protein L30
MSMEG_1474	1565694	1566137	+	444	rplO	-0.627794	1.44852e-06	6.57643e-06	-0.225103	0.0544053	0.0795706	0.376863	0.000348685	0.00081319	50S ribosomal protein L15
MSMEG_1475	1566207	1567187	-	981	NA	0.228309	0.0474155	0.0721205	0.275622	0.0227122	0.0363407	0.933065	1.05604e-06	4.37766e-06	hypothetical protein
MSMEG_1476	1567306	1569090	+	1785	sppA	0.452487	1.63429e-05	5.52621e-05	0.550707	3.59539e-06	1.33317e-05	0.392381	0.000116559	0.000304207	signal peptide peptidase SppA, 67K type
MSMEG_1477	1569316	1570743	+	1428	NA	0.217648	0.0111838	0.0196388	0.0646851	0.433042	0.500977	-0.256537	0.00849052	0.0147557	major facilitator superfamily protein
MSMEG_1478	1570776	1571426	+	651	NA	0.370702	0.0552025	0.0825014	0.12324	0.546452	0.611589	0.341347	0.113575	0.151594	transporter LysE family protein
MSMEG_1479	1571431	1572342	-	912	NA	0.636496	8.34857e-06	3.10075e-05	0.747715	1.67193e-06	6.81188e-06	0.857337	5.60907e-07	2.48408e-06	methyltransferase, , family protein
MSMEG_1480	1572351	1573247	-	897	NA	0.812024	2.82101e-06	1.17581e-05	1.11341	2.98415e-08	2.00092e-07	1.33572	9.83742e-09	6.85057e-08	methyltransferase
MSMEG_1481	1573257	1574171	-	915	NA	0.989524	1.50584e-06	6.80063e-06	1.19062	1.6904e-07	9.05937e-07	1.25625	8.15487e-07	3.45741e-06	methyltransferase
MSMEG_1482	1574178	1575092	-	915	NA	0.771197	4.57906e-06	1.80813e-05	1.08694	3.26462e-08	2.16952e-07	1.27273	4.30806e-08	2.54261e-07	methyltransferase
MSMEG_1483	1575442	1576767	+	1326	NA	-0.612057	9.76278e-07	4.67205e-06	-0.68008	1.39973e-06	5.834e-06	-0.383036	0.000182956	0.000454796	preprotein translocase subunit SecY
MSMEG_1484	1576764	1577309	+	546	NA	-0.330455	0.00109962	0.00242288	-0.0971728	0.279848	0.343761	0.144074	0.144529	0.187821	adenylate kinase
MSMEG_1485	1577329	1578126	+	798	map	-0.131496	0.0745051	0.107806	-0.0573049	0.46091	0.527699	0.245299	0.00456994	0.0084467	methionine aminopeptidase
MSMEG_1486	1578235	1578777	+	543	NA	-0.587362	0.013721	0.0236512	-0.770989	0.00638683	0.0114302	0.429428	0.0801793	0.111073	RNA polymerase sigma factor SigL
MSMEG_1487	1578774	1579505	+	732	NA	0.0665655	0.751072	0.791421	-0.252282	0.294328	0.358967	0.267826	0.294715	0.35405	hypothetical protein
MSMEG_1492	1584173	1584694	+	522	NA	-0.45632	0.00450942	0.00864437	-0.705396	0.000264197	0.000629935	-1.07578	6.0868e-05	0.000169707	MarR family transcriptional regulator
MSMEG_1493	1584746	1585987	-	1242	NA	0.320106	0.0331566	0.052281	-0.137427	0.404866	0.473042	-0.42615	0.0402675	0.0598591	sensor histidine kinase
MSMEG_1494	1585984	1586646	-	663	NA	-0.216069	0.344652	0.409868	-0.734917	0.00272182	0.00527177	-1.74413	1.81619e-05	5.69507e-05	transcriptional regulatory protein DegU
MSMEG_1495	1586745	1587569	+	825	NA	-1.83185	8.12792e-06	3.02629e-05	-1.92936	3.25193e-06	1.21942e-05	-2.02354	5.43553e-05	0.000153591	HAD-superfamily hydrolase
MSMEG_1496	1587649	1588521	-	873	mmsB	-1.05767	2.83512e-07	1.57123e-06	-1.00473	1.04685e-06	4.50122e-06	-0.947857	1.0933e-05	3.61261e-05	3-hydroxyisobutyrate dehydrogenase
MSMEG_1497	1588538	1589725	-	1188	NA	-0.811244	2.02673e-06	8.85975e-06	-0.742217	7.07516e-06	2.44463e-05	-0.912082	1.28929e-06	5.24963e-06	acyl-CoA dehydrogenase
MSMEG_1498	1589732	1591252	-	1521	mmsA	-0.836979	5.77759e-08	3.9813e-07	-0.918879	4.57192e-07	2.18408e-06	-0.940993	1.29929e-07	6.81193e-07	methylmalonate-semialdehyde dehydrogenase
MSMEG_1499	1591424	1592929	+	1506	NA	-0.5214	0.015071	0.0257197	-0.497591	0.0237511	0.037831	0.229712	0.262543	0.319854	oxygenase
MSMEG_1500	1592926	1593525	+	600	NA	0.090054	0.721341	0.763578	-0.258295	0.37793	0.446984	-0.62086	0.104166	0.140483	TetR family transcriptional regulator
MSMEG_1501	1593619	1594473	+	855	NA	-0.327774	0.048786	0.0741113	-0.290872	0.111991	0.152128	0.788329	0.000126973	0.000328653	methyltransferase, , family protein
MSMEG_1502	1594527	1595402	+	876	NA	0.046883	0.811758	0.844412	0.0716613	0.725212	0.775245	1.01578	0.000375359	0.000870629	ABC transporter ATP-binding protein
MSMEG_1503	1595399	1596112	+	714	NA	-0.202796	0.377981	0.443355	-0.176956	0.370756	0.439891	0.276158	0.194616	0.245681	antibiotic ABC transporter transmembrane protein
MSMEG_1504	1596109	1596867	+	759	NA	0.173556	0.366111	0.431794	-0.0443311	0.827672	0.862573	-0.019993	0.933602	0.947574	antibiotic ABC transporter transmembrane protein
MSMEG_1505	1596886	1597764	-	879	NA	0.518423	0.0108331	0.0191011	-0.0180302	0.933078	0.948621	-0.107644	0.644127	0.696344	integral membrane protein
MSMEG_1506	1597761	1598429	-	669	NA	0.361558	0.0230875	0.0378299	0.464053	0.0122313	0.0207063	0.210561	0.245247	0.301427	TetR family transcriptional regulator
MSMEG_1507	1598476	1599585	+	1110	NA	-1.20766	9.60706e-05	0.000270712	-1.10147	0.000831387	0.00178739	-0.985522	0.00585911	0.0105549	D-aminopeptidase
MSMEG_1508	1599585	1601009	+	1425	NA	-1.32187	4.94882e-06	1.93883e-05	-1.97174	5.31444e-07	2.48714e-06	-1.56215	1.07737e-05	3.56591e-05	amino acid permease
MSMEG_1509	1601016	1601612	-	597	NA	-1.48985	4.73626e-06	1.86285e-05	-1.24194	0.000127623	0.000327321	-1.04081	0.000940564	0.00201173	TetR family transcriptional regulator
MSMEG_1510	1602360	1602965	-	606	NA	0.115659	0.264133	0.324131	0.151685	0.207632	0.263774	-0.154825	0.205948	0.2584	dTDP-4-dehydrorhamnose 3,5-epimerase
MSMEG_1511	1601665	1602363	+	699	NA	-0.0106638	0.952846	0.962305	-0.0166295	0.931424	0.947423	0.223576	0.295215	0.354579	oxidoreductase
MSMEG_1512	1602962	1603957	-	996	rfbB	0.125873	0.125697	0.170433	0.155862	0.0945075	0.130693	0.427225	0.00119039	0.00249417	dTDP-glucose 4,6-dehydratase
MSMEG_1513	1603984	1604835	-	852	NA	1.28081	2.89261e-10	4.06912e-09	1.4297	2.81771e-10	3.43418e-09	1.02216	3.05491e-08	1.87736e-07	hypothetical protein
MSMEG_1514	1604864	1605760	-	897	NA	2.45733	8.76679e-12	2.0554e-10	2.48129	4.01477e-11	6.38625e-10	1.57529	2.25848e-07	1.10623e-06	hypothetical protein
MSMEG_1515	1605862	1607334	-	1473	NA	0.853893	6.94148e-09	6.17226e-08	0.882727	1.80039e-08	1.29115e-07	0.704894	3.43855e-07	1.60636e-06	two-component sensor histidine kinase
MSMEG_1516	1607344	1609002	-	1659	NA	-0.000436192	0.995301	0.995964	-0.0950153	0.250004	0.310674	-0.146914	0.0749762	0.104521	thioredoxin reductase
MSMEG_1517	1609139	1610719	-	1581	NA	-0.976928	5.49121e-09	5.06271e-08	-0.889584	4.66554e-08	2.93424e-07	-0.739996	6.45696e-07	2.80334e-06	hypothetical protein
MSMEG_1518	1610744	1611241	-	498	NA	-1.04871	7.20209e-06	2.72039e-05	-1.88286	1.52334e-08	1.10571e-07	-1.66761	7.51456e-07	3.2098e-06	hypothetical protein
MSMEG_1519	1611597	1611818	+	222	infA	-1.0298	2.10568e-06	9.13833e-06	-1.98292	1.01465e-10	1.44836e-09	-1.68636	1.19446e-09	1.08539e-08	translation initiation factor IF-1
MSMEG_1520	1611901	1612014	+	114	rpmJ	-1.06614	2.58535e-07	1.45021e-06	-1.71372	6.51754e-12	1.31251e-10	-1.61175	2.87858e-10	3.11101e-09	50S ribosomal protein L36
MSMEG_1521	1612201	1612575	+	375	rpsM	-0.777654	6.13712e-09	5.58106e-08	-0.561407	4.4492e-05	0.000126657	-0.105782	0.134707	0.176365	30S ribosomal protein S13
MSMEG_1522	1612581	1612997	+	417	rpsK	-0.538686	2.95469e-06	1.22355e-05	-0.199944	0.071883	0.102243	0.493201	2.43601e-05	7.462e-05	30S ribosomal protein S11
MSMEG_1523	1613023	1613628	+	606	rpsD	-0.533729	7.11031e-07	3.49804e-06	-0.183642	0.0440042	0.0657788	0.375979	7.27489e-05	0.000199934	30S ribosomal protein S4
MSMEG_1524	1613721	1614773	+	1053	rpoA	-0.506246	3.68032e-06	1.4885e-05	-0.171309	0.0823121	0.115484	0.393885	4.71984e-05	0.00013559	DNA-directed RNA polymerase subunit alpha
MSMEG_1525	1614848	1615447	+	600	NA	-0.704326	1.16314e-06	5.41596e-06	-0.247922	0.0192224	0.0311654	0.29228	0.0019126	0.00383615	50S ribosomal protein L17
MSMEG_1526	1616339	1617031	-	693	NA	0.150142	0.0776457	0.111972	-0.045728	0.605996	0.66909	-0.00747399	0.941138	0.953092	cutinase
MSMEG_1527	1615467	1616342	+	876	truA	-0.440436	0.000807194	0.00183445	-0.632746	3.43465e-05	0.000100159	-0.188242	0.12871	0.169182	tRNA pseudouridine synthase A
MSMEG_1528	1617095	1617769	-	675	NA	0.120222	0.194023	0.248724	0.0207366	0.824107	0.859906	-0.321472	0.00379341	0.00714682	cutinase
MSMEG_1529	1617806	1618441	-	636	NA	0.431885	0.000119058	0.000326294	0.470838	0.000264254	0.000629935	0.948952	9.73273e-08	5.29834e-07	serine esterase, cutinase
MSMEG_1530	1618493	1619572	-	1080	NA	0.788285	0.000852895	0.00192809	0.946876	0.000234773	0.000565288	2.19513	1.69927e-08	1.10946e-07	integral membrane protein
MSMEG_1531	1619643	1620203	+	561	NA	0.599257	0.00366212	0.00718067	0.00172281	0.992702	0.994055	-0.17776	0.443538	0.505725	hypothetical protein
MSMEG_1534	1620683	1622059	+	1377	NA	-0.971419	0.0175231	0.0294769	-1.5875	0.000113931	0.000296012	-1.54805	0.000801346	0.00173956	hypothetical protein
MSMEG_1535	1623349	1624662	-	1314	NA	-1.73894	0.000361322	0.000890618	-2.90631	2.79903e-05	8.31644e-05	-3.54508	9.09789e-05	0.000244181	hypothetical protein
MSMEG_1536	1624781	1628416	+	3636	NA	-1.48434	6.8664e-06	2.60671e-05	-1.71256	3.55202e-06	1.32118e-05	-1.747	4.73135e-05	0.000135855	ftsk/SpoIIIE family protein
MSMEG_1537	1628401	1629507	+	1107	NA	-0.988161	0.00268891	0.00542846	-1.18355	0.00152539	0.0031159	-1.79218	0.000293452	0.00069692	hypothetical protein
MSMEG_1540	1630283	1631665	-	1383	NA	-0.542002	0.000512346	0.0012169	0.119137	0.482029	0.548415	0.849667	7.73095e-06	2.64396e-05	ATP-dependent RNA helicase
MSMEG_1542	1631951	1633222	+	1272	NA	0.232913	0.0521498	0.0785732	-0.00243776	0.983758	0.987224	-0.199782	0.180186	0.229163	transcriptional regulator
MSMEG_1543	1633314	1634858	+	1545	NA	-2.77201	2.80395e-14	1.64993e-12	-3.58529	6.28689e-15	4.70023e-13	-5.36723	7.36583e-18	1.21966e-15	eptc-inducible aldehyde dehydrogenase
MSMEG_1544	1635013	1635411	+	399	NA	-2.723	1.50882e-11	3.15827e-10	-3.76253	2.59836e-15	2.25229e-13	-5.80907	9.7792e-15	4.98238e-13	PduO protein
MSMEG_1545	1635427	1636125	-	699	NA	-2.70839	4.46378e-11	8.19314e-10	-3.72303	2.16208e-12	5.11123e-11	-4.70906	3.74215e-12	6.86368e-11	hypothetical protein
MSMEG_1546	1636280	1636708	+	429	NA	-1.18708	5.75938e-10	7.17175e-09	-1.92582	4.96941e-12	1.03908e-10	-3.31975	3.80113e-14	1.52071e-12	coenzyme B12-dependent glycerol dehydrogenase small subunit
MSMEG_1547	1636718	1638430	+	1713	NA	-1.36077	3.26689e-10	4.48693e-09	-1.93733	3.44352e-11	5.58148e-10	-3.72091	4.16581e-15	2.45865e-13	glycerol dehydratase large subunit
MSMEG_1548	1638427	1639029	+	603	NA	-1.39645	5.53883e-11	9.77767e-10	-2.02283	2.04263e-12	4.86732e-11	-3.72158	4.73084e-16	3.8867e-14	propanediol utilization: dehydratase, medium subunit
MSMEG_1549	1639029	1640899	+	1871	NA	-1.69418	2.13176e-11	4.25076e-10	-2.4497	1.87719e-13	6.16896e-12	-4.27721	4.93031e-16	3.97156e-14
MSMEG_1550	1640922	1641263	+	342	NA	-2.05503	9.93622e-07	4.71813e-06	-3.1219	3.58027e-08	2.34285e-07	-4.71149	5.26038e-08	3.04438e-07	PduH protein
MSMEG_1551	1641323	1641517	-	195	NA	-0.998732	0.000416376	0.00100851	-1.90762	4.62577e-07	2.20452e-06	-2.90306	1.00516e-07	5.45697e-07	hypothetical protein
MSMEG_1552	1641497	1642909	+	1413	eat	-0.554198	2.90812e-06	1.20793e-05	-0.985774	1.16856e-08	8.76936e-08	-1.96616	9.60561e-13	2.1689e-11	ethanolamine permease
MSMEG_1553	1642906	1644321	+	1416	eutB	-0.870121	4.92984e-09	4.62326e-08	-1.29835	5.45958e-10	6.06947e-09	-2.10199	1.2095e-12	2.61225e-11	ethanolamine ammonia-lyase, large subunit
MSMEG_1554	1644318	1645094	+	777	eutC	-0.811251	2.46607e-07	1.39372e-06	-1.52478	1.13714e-09	1.14692e-08	-2.05627	4.83499e-10	4.89327e-09	ethanolamine ammonia-lyase small subunit
MSMEG_1555	1645169	1646021	-	853	NA	-0.852337	0.00415495	0.00804861	-1.14544	0.000723163	0.00157548	-1.7713	0.000302676	0.000716258
MSMEG_1556	1646296	1646739	+	444	rplM	-0.598002	6.99453e-07	3.44956e-06	-0.331909	0.00684902	0.0121917	0.43319	0.00010587	0.000279491	50S ribosomal protein L13
MSMEG_1557	1646736	1647188	+	453	rpsI	-0.63626	1.26599e-07	7.7933e-07	-0.259282	0.00413285	0.00770528	0.276023	0.00123395	0.00257728	30S ribosomal protein S9
MSMEG_1558	1647548	1648012	+	465	NA	-0.472319	0.00188609	0.00393749	-0.00154692	0.990072	0.992228	0.0493722	0.725732	0.770864	hypothetical protein
MSMEG_1559	1648164	1649525	+	1362	glmM	0.727689	3.03114e-07	1.66602e-06	0.785657	1.73464e-07	9.27157e-07	0.786163	3.24665e-07	1.52749e-06	phosphoglucosamine mutase
MSMEG_1560	1649573	1649881	+	309	NA	0.452913	0.082691	0.118271	0.27887	0.305525	0.371034	0.701821	0.0247088	0.0386484	hypothetical protein
MSMEG_1561	1651286	1652176	-	891	NA	0.836746	1.02427e-05	3.71236e-05	0.774489	2.76136e-05	8.22495e-05	0.797542	0.00028274	0.000674435	LysR family transcriptional regulator
MSMEG_1562	1649882	1651289	+	1408	NA	0.53109	0.037279	0.0580677	0.276477	0.18772	0.241296	0.00750449	0.975149	0.979916
MSMEG_1563	1652167	1652964	+	798	NA	-0.651591	0.0623367	0.0921085	-0.316143	0.309518	0.37535	-0.0152411	0.967756	0.974245	short-chain dehydrogenase/reductase SDR
MSMEG_1564	1652977	1654452	-	1476	NA	-0.250484	0.491995	0.554545	-0.16781	0.668632	0.726974	0.0869763	0.830127	0.858053	lignostilbene-alpha,beta-dioxygenase
MSMEG_1565	1654695	1655318	+	624	NA	0.500998	0.00279656	0.00561933	0.469709	0.00533737	0.00970888	0.547146	0.00335118	0.00638223	TetR family transcriptional regulator
MSMEG_1566	1655346	1656389	-	1044	NA	0.739856	1.79392e-05	5.99839e-05	0.856139	7.47007e-06	2.57068e-05	0.920965	7.56627e-06	2.59359e-05	oxidoreductase
MSMEG_1567	1656437	1657288	-	852	NA	0.398936	0.00315306	0.00625609	0.284627	0.0179311	0.0293101	0.36069	0.00614552	0.0110209	hypothetical protein
MSMEG_1568	1657467	1659353	+	1887	glmS	0.387469	5.64409e-05	0.000168536	0.290422	0.0032626	0.0062165	0.125292	0.127319	0.167501	glucosamine--fructose-6-phosphate aminotransferase
MSMEG_1570	1659357	1660295	+	939	NA	1.28924	2.76153e-08	2.08225e-07	0.930347	2.00488e-05	6.16512e-05	0.617584	0.00133588	0.00276787	carboxylesterase
MSMEG_1571	1660346	1661329	-	984	NA	-0.719684	0.140932	0.188056	NA	NA	NA	NA	NA	NA	integral membrane protein
MSMEG_1572	1661357	1662760	+	1404	NA	-0.123544	0.54975	0.610472	-0.734831	0.00129192	0.00267925	-0.657189	0.00496876	0.00910506	GntR family transcriptional regulator
MSMEG_1573	1662840	1664252	+	1413	NA	-0.495089	9.09272e-05	0.000258157	-0.708765	3.57157e-06	1.32624e-05	-0.790608	3.14643e-06	1.18184e-05	carbohydrate kinase
MSMEG_1574	1664273	1665652	+	1380	NA	-0.451362	7.02531e-05	0.000204888	-0.262224	0.00716883	0.0127306	-0.308616	0.00305365	0.00586809	glutamate decarboxylase
MSMEG_1575	1665708	1666877	+	1170	alr	0.00145695	0.985583	0.988739	-0.102757	0.24956	0.310445	-0.173063	0.107245	0.144016	alanine racemase
MSMEG_1576	1666901	1667959	+	1059	NA	0.231737	0.0557008	0.0831219	-0.124758	0.380194	0.44904	-0.445135	0.00520379	0.00947187	alpha/beta hydrolase
MSMEG_1577	1667952	1668419	+	468	NA	0.450873	0.0101575	0.0180478	0.0718145	0.687296	0.743349	-0.120284	0.60733	0.663179	hypothetical protein
MSMEG_1578	1668416	1669060	+	645	NA	0.240507	0.0435738	0.066785	0.0619417	0.624042	0.685346	-0.322513	0.048823	0.0712096	peptidase M22, glycoprotease
MSMEG_1579	1669057	1669533	+	477	rimI	0.490173	0.00425408	0.00821402	0.0417976	0.783762	0.827044	-0.060774	0.769209	0.806553	ribosomal-protein-alanine acetyltransferase
MSMEG_1580	1669530	1670552	+	1023	NA	0.433154	0.000203681	0.000529677	0.312809	0.00556223	0.010075	0.0647457	0.666948	0.717114	DNA-binding/iron metalloprotein/AP endonuclease
MSMEG_1581	1670549	1670998	+	450	NA	0.49193	0.00282078	0.00566422	0.200067	0.219988	0.277702	-0.187701	0.30518	0.365077	hypothetical protein
MSMEG_1582	1671178	1671480	+	303	groS	-1.7604	1.62091e-13	7.26023e-12	-2.48227	4.08726e-13	1.18669e-11	-2.48735	3.31991e-14	1.36483e-12	co-chaperonin GroES
MSMEG_1583	1671564	1673186	+	1623	groL	-1.66975	8.69696e-12	2.04703e-10	-2.03381	4.79229e-12	1.01641e-10	-2.3956	1.3487e-12	2.88158e-11	molecular chaperone GroEL
MSMEG_1585	1673703	1674266	+	564	NA	-1.7806	1.34119e-05	4.67197e-05	-1.681	7.6392e-05	0.000206649	-1.70018	0.000150061	0.00038227	cupin
MSMEG_1586	1674284	1675408	-	1125	NA	-0.779357	0.0363378	0.0567377	-1.40249	0.00706837	0.0125597	-1.19955	0.0112382	0.0188919	beta-lactamase
MSMEG_1592	1680305	1681108	+	804	NA	-0.518565	0.000519679	0.00123091	-0.669404	4.65786e-05	0.000131844	-0.395484	0.00960701	0.0164561	hypothetical protein
MSMEG_1593	1681937	1682101	-	165	NA	0.140186	0.605996	0.661067	0.308398	0.35807	0.427383	0.474942	0.149782	0.194267	hypothetical protein
MSMEG_1594	1681151	1681948	+	798	NA	0.252011	0.0519428	0.0782925	0.349789	0.00899942	0.0156561	0.856494	5.92118e-06	2.07635e-05	enoyl-CoA hydratase
MSMEG_1595	1682146	1682877	-	732	NA	3.15421	4.81474e-09	4.52948e-08	3.41994	1.12555e-09	1.13907e-08	2.8166	2.15095e-07	1.06317e-06	oxidoreductase
MSMEG_1596	1682974	1683543	+	570	NA	-1.74688	2.6482e-06	1.11073e-05	-1.81785	2.66772e-06	1.02675e-05	-1.99198	5.75431e-06	2.02727e-05	transcriptional regulator
MSMEG_1597	1683664	1683954	-	291	NA	-2.7451	1.11945e-10	1.81593e-09	-2.78945	3.27723e-11	5.35549e-10	-2.66758	2.38383e-10	2.63148e-09	transcription factor WhiB
MSMEG_1598	1684388	1685194	+	807	NA	-0.861287	0.000370428	0.000910073	-1.19352	0.000137115	0.000348677	-1.1243	0.000348299	0.000812607	hypothetical protein
MSMEG_1599	1685284	1685862	+	579	NA	-1.14333	3.13001e-09	3.13495e-08	-1.48837	2.94475e-10	3.55809e-09	-1.06175	7.47001e-08	4.16936e-07	RNA polymerase sigma factor SigD
MSMEG_1600	1685855	1687054	+	1200	NA	-0.588746	1.94729e-06	8.53737e-06	-0.669155	4.71832e-06	1.70347e-05	-0.13943	0.112295	0.150122	hypothetical protein
MSMEG_1601	1687085	1687495	-	411	NA	0.734861	1.38431e-05	4.79317e-05	0.452654	0.00165545	0.00335522	0.277798	0.0536539	0.077441	hypothetical protein
MSMEG_1602	1687637	1689178	+	1542	guaB	0.510043	1.2542e-06	5.79499e-06	0.636123	4.34563e-07	2.09437e-06	0.649892	2.4263e-07	1.18067e-06	inosine 5'-monophosphate dehydrogenase
MSMEG_1603	1689207	1690334	+	1128	NA	0.44309	0.000109101	0.00030302	0.564481	1.33554e-05	4.30845e-05	0.599046	6.69288e-06	2.3182e-05	inosine 5-monophosphate dehydrogenase
MSMEG_1604	1690403	1692139	+	1737	NA	0.214995	0.073589	0.10666	-0.0252324	0.845213	0.876881	0.0283311	0.825358	0.854159	FAD dependent oxidoreductase
MSMEG_1605	1692222	1692881	+	660	phoU	0.504308	0.0173773	0.0292645	2.0377	9.02382e-09	7.04588e-08	2.81677	1.66099e-10	1.90042e-09	phosphate transporter regulatory protein PhoU
MSMEG_1606	1693036	1694649	+	1614	NA	-0.519372	0.077298	0.111578	-0.998591	0.00557626	0.0100943	-0.685602	0.0437168	0.0643764	benzoylformate decarboxylase
MSMEG_1607	1694678	1695097	+	420	NA	-0.61324	0.0554398	0.0828148	-1.30901	0.00499995	0.00915636	-0.936793	0.023461	0.0368805	tautomerase
MSMEG_1608	1695107	1697470	-	2364	NA	-0.225265	0.0381078	0.0591804	-0.394627	0.00273754	0.00529536	-0.841923	7.33994e-06	2.52326e-05	glycosyl transferase family protein
MSMEG_1609	1697467	1698240	-	774	NA	-0.589416	0.00185687	0.00389003	-0.820899	0.000285468	0.000675121	-1.1047	7.97366e-05	0.000217732
MSMEG_1610	1698411	1699973	+	1563	NA	0.702452	1.68229e-07	9.97735e-07	0.709748	3.0542e-07	1.54107e-06	0.769998	3.25559e-07	1.53049e-06	GMP synthase
MSMEG_1611	1699984	1700661	+	678	NA	0.733855	1.41339e-05	4.88058e-05	0.906536	3.26265e-06	1.22115e-05	0.843801	1.12169e-05	3.69006e-05	TetR family transcriptional regulator
MSMEG_1612	1700804	1701661	+	858	NA	-0.923117	0.0109753	0.0193201	-0.33881	0.262441	0.324369	-0.316626	0.365305	0.427816	extracellular solute-binding protein
MSMEG_1614	1702467	1703264	+	798	NA	0.0490345	0.915926	0.932076	0.159212	0.721958	0.773286	NA	NA	NA	glutamine transport ATP-binding protein GlnQ
MSMEG_1615	1703278	1704852	+	1575	ggt	-0.483886	0.115457	0.158392	-0.279744	0.38184	0.450718	-0.807222	0.0291761	0.0449287	gamma-glutamyltranspeptidase
MSMEG_1616	1704885	1706848	-	1964	NA	-0.267814	0.0257725	0.0417171	-0.43864	0.00317039	0.00605819	-0.301492	0.0483525	0.0706021
MSMEG_1617	1706845	1708497	-	1653	NA	-0.678452	1.37913e-06	6.29471e-06	-0.830314	4.64982e-07	2.21246e-06	-0.36527	0.000829339	0.00179444	kumamolisin
MSMEG_1618	1708535	1708825	-	291	NA	-0.369295	0.00070898	0.00163288	0.0720282	0.432814	0.500977	0.866453	8.76187e-07	3.68853e-06	hypothetical protein
MSMEG_1620	1709234	1709941	+	708	NA	-0.228248	0.452479	0.516549	0.0689104	0.834407	0.867928	0.252197	0.466861	0.528374	hypothetical protein
MSMEG_1621	1711512	1712564	-	1053	NA	0.249439	0.0251588	0.0408116	0.211817	0.0592236	0.0857251	0.215734	0.0898636	0.123031	pyrimidine-specific ribonucleoside hydrolase RihA
MSMEG_1622	1709944	1711521	+	1578	NA	0.145836	0.430389	0.495149	0.251641	0.195479	0.250195	0.55738	0.0127115	0.0211126	DNA repair polymerase
MSMEG_1623	1712618	1714654	-	2037	NA	-0.414204	0.0595098	0.0883344	-0.231022	0.182603	0.235427	-0.0724517	0.715854	0.761729	short chain dehydrogenase
MSMEG_1624	1714853	1715740	+	888	NA	-3.39764	1.16445e-10	1.87877e-09	-3.01453	2.4994e-09	2.27533e-08	-2.9514	1.41631e-07	7.36059e-07	universal stress protein family protein
MSMEG_1625	1715737	1717305	+	1569	NA	-2.13781	2.31213e-09	2.42612e-08	-2.86261	1.54449e-09	1.50941e-08	-3.3567	1.14748e-08	7.79283e-08	amino acid transporter
MSMEG_1626	1717307	1718188	-	882	NA	-0.650932	0.0086564	0.0156305	-1.01609	0.000647793	0.00142391	-0.562262	0.0333368	0.0505908	DNA-binding protein
MSMEG_1627	1719178	1719336	-	159	NA	-0.555186	0.17753	0.229938	-1.35521	0.00917174	0.0159234	-1.78062	0.0108119	0.0182773	hypothetical protein
MSMEG_1628	1718346	1719197	+	852	NA	-0.958532	6.40156e-07	3.19652e-06	-1.14073	7.39923e-08	4.40214e-07	-1.54638	4.54269e-08	2.66002e-07	oxidoreductase, short chain dehydrogenase/reductase
MSMEG_1629	1719261	1720430	-	1170	NA	-0.875862	7.72384e-09	6.79743e-08	-1.04487	4.43006e-09	3.7424e-08	-1.60994	1.38264e-11	2.16788e-10	hypothetical protein
MSMEG_1630	1720546	1721337	-	792	NA	-0.640778	0.0428238	0.0657362	-0.790955	0.0443721	0.0662511	-0.958205	0.0228775	0.0360774	2,5-dichloro-2,5-cyclohexadiene-1,4-diol dehydrogenase
MSMEG_1631	1721434	1722288	+	855	NA	0.276112	0.108557	0.150336	0.504353	0.0028596	0.00551897	0.801254	0.000104539	0.000276589	DNA-binding protein
MSMEG_1632	1725589	1726479	-	891	NA	-0.0737211	0.589257	0.645858	-0.0489764	0.714383	0.766683	-0.212101	0.226122	0.280815	hypothetical protein
MSMEG_1633	1722325	1725612	+	3288	NA	0.486377	0.00122947	0.00268239	0.531246	0.00140011	0.00288351	0.608589	0.000570878	0.00127788	error-prone DNA polymerase
MSMEG_1634	1726761	1727360	+	600	NA	-0.562889	1.12189e-05	4.0057e-05	-0.562315	4.90332e-05	0.000138138	-0.382641	0.00113237	0.00238856	forkhead-associated protein
MSMEG_1635	1727405	1728046	+	642	NA	0.139035	0.0573964	0.0854822	0.184359	0.0321914	0.0497897	-0.111319	0.158744	0.204467	nitroreductase
MSMEG_1636	1728064	1728528	-	465	NA	-0.352025	0.00367899	0.0072114	-0.393132	0.00322553	0.00615763	-0.569977	0.000565717	0.00126824	TrmH family RNA methyltransferase
MSMEG_1637	1728945	1731728	+	2784	NA	-0.834509	9.5542e-09	8.21551e-08	-1.0204	1.13422e-09	1.14591e-08	-1.35052	1.65177e-10	1.8935e-09	sensor signal transduction histidine kinase
MSMEG_1638	1731725	1732132	+	408	NA	-0.750683	1.08869e-05	3.90333e-05	-1.32385	1.04437e-08	7.98773e-08	-1.72323	6.7931e-09	4.95638e-08	roadblock/LC7 domain-contain protein
MSMEG_1639	1732149	1732514	+	366	NA	-0.791071	5.95155e-05	0.000176053	-1.04166	4.73089e-06	1.70565e-05	-1.66257	5.26988e-07	2.34256e-06	hypothetical protein
MSMEG_1640	1732495	1733076	+	582	NA	0.261833	0.00777838	0.0141601	0.240457	0.0138955	0.0232019	0.102256	0.283569	0.342316	ATP/GTP-binding protein
MSMEG_1641	1733082	1733657	+	576	NA	-0.264868	0.0366816	0.0572447	-0.322964	0.0103007	0.0177086	-0.0199564	0.865249	0.888807	hypothetical protein
MSMEG_1642	1733760	1736459	-	2700	NA	0.320698	0.000130705	0.000355135	0.353009	0.000263725	0.000629175	0.531427	1.58386e-06	6.32376e-06	ABC transporter ATP-binding protein
MSMEG_1643	1736549	1738318	+	1770	NA	-0.00681227	0.945544	0.95638	-0.0958918	0.368793	0.438083	-0.39677	0.00701201	0.0124216	hypothetical protein
MSMEG_1644	1738323	1739228	-	906	NA	0.055593	0.706693	0.750721	-0.102635	0.486802	0.553214	-0.277952	0.115979	0.154423	hypothetical protein
MSMEG_1645	1739234	1740454	-	1221	NA	0.579329	0.000106764	0.000297492	0.674013	0.000140407	0.000355535	0.343141	0.0137672	0.0226765	NADH:flavin oxidoreductase
MSMEG_1646	1741293	1742453	-	1161	NA	0.451801	0.00431322	0.00830274	0.468519	0.00803813	0.0141296	0.153632	0.446688	0.508441	23S rRNA (adenine(2058)-N(6))-methyltransferase Erm(38)
MSMEG_1647	1740535	1741386	+	852	NA	0.757512	2.33565e-06	9.99186e-06	0.807357	1.09967e-06	4.70465e-06	1.09006	8.38115e-08	4.63812e-07	bifunctional 5,10-methylene-tetrahydrofolate dehydrogenase/ 5,10-methylene-tetrahydrofolate cyclohydrolase
MSMEG_1648	1742683	1743300	+	618	NA	-0.866799	0.0363539	0.056748	-0.557318	0.115135	0.155938	-0.247951	0.497639	0.557704	transcriptional regulator
MSMEG_1649	1743297	1744841	+	1545	NA	-0.772484	8.3847e-06	3.11224e-05	-0.575694	8.5052e-05	0.000227808	-0.452254	0.00132254	0.00274501	FAD dependent oxidoreductase
MSMEG_1650	1744845	1745582	-	738	NA	-1.7005	9.14873e-12	2.10386e-10	-1.80163	2.92754e-11	4.89095e-10	-1.56405	7.31871e-10	7.11693e-09	methyltransferase type 11
MSMEG_1651	1745579	1746721	-	1143	metX	-2.03802	5.82425e-14	3.09355e-12	-1.97263	3.64496e-13	1.09297e-11	-1.41832	1.99436e-11	2.98703e-10	homoserine O-acetyltransferase
MSMEG_1652	1746742	1748073	-	1332	NA	-2.44446	5.86953e-15	4.45935e-13	-1.99528	1.10172e-12	2.86494e-11	-1.26859	9.55376e-11	1.16462e-09	O-acetylhomoserine aminocarboxypropyltransferase
MSMEG_1653	1748300	1748419	-	120	NA	-1.35612	4.6922e-05	0.00014303	-1.64462	1.59845e-05	5.03175e-05	-1.50967	0.000165721	0.000416996	hypothetical protein
MSMEG_1654	1748543	1750774	+	2232	NA	-0.0163777	0.827402	0.856662	0.396096	0.000340097	0.000789336	0.993671	9.75486e-10	9.0153e-09	isocitrate dehydrogenase
MSMEG_1655	1750851	1751690	-	840	NA	-0.981802	8.71682e-07	4.21243e-06	-0.892179	3.57504e-06	1.32644e-05	-0.523259	0.00116302	0.00244369	alpha/beta hydrolase
MSMEG_1656	1751775	1752596	+	822	xth	-0.164131	0.175726	0.227799	-0.148151	0.218751	0.276315	-0.132198	0.327265	0.388534	exodeoxyribonuclease III
MSMEG_1657	1752612	1753628	+	1017	trpS	0.437565	3.47196e-05	0.000109046	0.483201	3.4025e-05	9.92701e-05	0.332516	0.00102777	0.00218259	tryptophanyl-tRNA synthetase
MSMEG_1658	1753643	1754680	+	1038	NA	0.408085	0.00174669	0.00367717	0.578248	0.000203361	0.000498076	0.641319	9.10228e-05	0.000244188	ribonuclease
MSMEG_1659	1754723	1755040	-	318	NA	0.297777	0.013195	0.0228166	-0.0265854	0.812766	0.851189	0.086603	0.489111	0.5498	multidrug resistance protein, SMR family protein
MSMEG_1660	1755150	1756019	+	870	NA	-0.16155	0.250117	0.308762	-0.247977	0.147715	0.195375	-0.458809	0.0202052	0.0322127	oxidoreductase, 2-nitropropane dioxygenase
MSMEG_1661	1756022	1757215	-	1194	NA	0.0830539	0.315366	0.37902	-0.0458685	0.614526	0.676386	-0.359383	0.0016772	0.00340757	D-alanyl-D-alanine carboxypeptidase
MSMEG_1662	1757394	1758779	-	1386	NA	-0.444405	1.43925e-05	4.95604e-05	-0.327566	0.000854338	0.00183212	-0.195122	0.0376817	0.0564799	hypothetical protein
MSMEG_1663	1758776	1759246	-	471	NA	-0.721911	5.60669e-05	0.00016767	-0.879909	1.17747e-05	3.85465e-05	-0.671882	0.00248513	0.00486657	AsnC family transcriptional regulator
MSMEG_1665	1759434	1760915	+	1482	NA	-0.285375	0.00427865	0.00824894	-0.0330524	0.710709	0.763832	0.212719	0.0321177	0.0490279	gamma-aminobutyraldehyde dehydrogenase
MSMEG_1666	1761019	1761933	+	915	NA	0.406975	0.000446509	0.00107542	0.352351	0.00269196	0.00521786	0.109438	0.317007	0.377633	RNA polymerase sigma factor SigJ
MSMEG_1667	1762408	1762995	-	588	NA	0.592562	0.0103992	0.0184172	0.16405	0.483779	0.550174	-0.723063	0.0321005	0.0490141
MSMEG_1668	1761933	1762454	+	522	NA	1.31144	1.04494e-05	3.77135e-05	1.14827	0.000116372	0.000301569	0.27293	0.327335	0.388539	pyridoxamine 5'-phosphate oxidase
MSMEG_1669	1763124	1763909	-	786	sdhB	1.37016	5.29635e-11	9.46092e-10	1.12472	6.3709e-08	3.87239e-07	-0.170054	0.0932557	0.127266	succinate dehydrogenase iron-sulfur subunit
MSMEG_1670	1763912	1765666	-	1755	sdhA	1.46507	1.9052e-11	3.83725e-10	1.2108	2.85265e-08	1.93224e-07	-0.0652626	0.418018	0.481602	succinate dehydrogenase flavoprotein subunit
MSMEG_1671	1765677	1766147	-	471	NA	1.46272	1.89806e-11	3.83574e-10	1.05937	4.47647e-08	2.8332e-07	-0.366524	0.00267864	0.00519771	succinate dehydrogenase hydrophobic membrane anchor protein SdhD
MSMEG_1672	1766144	1766560	-	417	sdhC	1.50122	1.96261e-10	2.9449e-09	1.20577	1.01879e-07	5.80321e-07	-0.0982694	0.376043	0.438753	succinate dehydrogenase, cytochrome b556 subunit
MSMEG_1673	1766790	1767176	+	387	cdd	0.113933	0.666244	0.71522	1.93085	8.62592e-07	3.81595e-06	2.5164	2.49273e-08	1.54783e-07	cytidine deaminase
MSMEG_1675	1767305	1768546	+	1242	NA	1.33968	3.36841e-09	3.31429e-08	0.777031	3.20454e-05	9.38606e-05	0.587421	0.000833751	0.00180333	thymidine phosphorylase
MSMEG_1676	1768749	1769849	+	1101	add	0.683267	2.35474e-06	1.00613e-05	0.855241	8.39872e-07	3.732e-06	0.92021	2.51332e-07	1.22003e-06	adenosine deaminase
MSMEG_1677	1770884	1772305	-	1422	aspA	-0.666887	3.30736e-07	1.79483e-06	-0.879537	7.89995e-08	4.64598e-07	-1.11544	9.27462e-10	8.67913e-09	aspartate ammonia-lyase
MSMEG_1678	1769956	1770891	+	936	NA	-0.388898	0.0032738	0.00647647	-0.717199	2.70015e-05	8.0627e-05	-0.555034	0.000545659	0.00122882	LysR family transcriptional regulator
MSMEG_1679	1772302	1773459	-	1158	NA	-0.498845	4.1998e-05	0.000129467	-0.714243	8.94949e-07	3.9329e-06	-1.17803	2.79947e-09	2.29226e-08	AmiB protein
MSMEG_1680	1773456	1774130	-	675	NA	-0.395567	0.000908156	0.00203995	-0.50434	0.000662682	0.00145343	-0.868912	6.7208e-07	2.90731e-06	hypothetical protein
MSMEG_1681	1774127	1774570	-	444	NA	-0.415606	0.000875739	0.0019705	-0.291681	0.0582517	0.0845024	-0.529305	9.70868e-05	0.000259367	endoribonuclease L-PSP superfamily protein
MSMEG_1682	1774567	1775832	-	1266	NA	-0.0959022	0.268831	0.329157	-0.369272	0.00664806	0.0118657	-0.953562	6.6414e-08	3.74545e-07	flavin-containing monooxygenase FMO
MSMEG_1683	1775984	1777435	-	1452	NA	-1.0092	1.10368e-08	9.2777e-08	-1.04754	3.76442e-09	3.24892e-08	-1.09905	2.12213e-09	1.80973e-08	cytosine/purines uracil thiamine allantoin permease
MSMEG_1684	1777578	1778873	-	1296	NA	0.29802	0.000591756	0.00138902	0.438641	0.000120831	0.000311505	0.678995	1.36035e-07	7.08832e-07	hypothetical protein
MSMEG_1686	1779111	1780178	-	1068	NA	-0.857404	0.0193801	0.0322751	-1.4621	0.000295049	0.000695034	-1.91101	0.000659321	0.00145563	NPL/P60-family protein membrane protein
MSMEG_1692	1785177	1786091	+	915	NA	-0.444851	0.0388635	0.0602735	-1.00925	0.00040617	0.000931839	-0.681616	0.0412074	0.0610887	ECF-family protein RNA polymerase sigma factor
MSMEG_1693	1786092	1787828	-	1737	NA	0.542216	0.119442	0.163152	1.10808	0.00588542	0.0106026	0.546337	0.162573	0.208768	succinate dehydrogenase [ubiquinone] flavoprotein subunit
MSMEG_1694	1787883	1788506	+	624	upp	0.324975	0.00979112	0.017464	0.375917	0.00301103	0.00578136	0.234327	0.0509282	0.0738825	uracil phosphoribosyltransferase
MSMEG_1695	1788531	1790147	-	1617	NA	-0.0828755	0.387681	0.453314	0.365328	0.00160212	0.00326261	0.878529	1.9369e-07	9.71055e-07	phosphoglucomutase/phosphomannomutase
MSMEG_1696	1790144	1790620	-	477	NA	-0.452447	0.197953	0.25306	-0.79595	0.0393814	0.0595701	0.0165448	0.985037	0.988187	MarR family transcriptional regulator
MSMEG_1697	1791793	1792557	-	765	NA	0.182376	0.57475	0.63366	-0.540536	0.160043	0.209778	-0.140191	0.723233	0.768487	hypothetical protein
MSMEG_1698	1790726	1791835	+	1110	NA	0.617083	0.00375967	0.00734795	0.629499	0.00382614	0.00717596	0.421843	0.0878546	0.120502	ammonia monooxygenase
MSMEG_1699	1792582	1793730	-	1149	NA	-0.482479	0.161122	0.211054	-0.69225	0.0726901	0.103293	-0.916202	0.0553727	0.079671	pentachlorophenol 4-monooxygenase
MSMEG_1700	1793829	1794374	+	546	NA	-0.452032	0.329241	0.393961	0.169279	0.679667	0.737498	0.226247	0.617242	0.672524	TetR family transcriptional regulator
MSMEG_1701	1794381	1795175	-	795	NA	-0.0311539	0.812525	0.844712	-0.242694	0.106878	0.146245	-0.253348	0.134458	0.176116	purine nucleoside phosphorylase
MSMEG_1702	1795223	1796407	+	1185	NA	0.786955	1.20438e-06	5.57769e-06	0.490775	0.000459429	0.00103849	0.399109	0.00306788	0.00589353	amidohydrolase
MSMEG_1703	1796404	1797576	+	1173	NA	0.577674	1.78487e-05	5.97477e-05	0.539656	0.000194275	0.00047837	0.442578	0.000404764	0.0009301	amidohydrolase
MSMEG_1704	1797877	1798974	+	1098	NA	-2.81284	9.35303e-10	1.09642e-08	-2.84032	1.70889e-09	1.64587e-08	-2.79315	1.80817e-08	1.1703e-07	ABC transporter
MSMEG_1705	1798971	1800500	+	1530	NA	-3.01197	1.94723e-09	2.09074e-08	-2.62036	9.07451e-09	7.07622e-08	-3.70114	5.4494e-09	4.07066e-08	D-xylose transport ATP-binding protein XylG
MSMEG_1706	1800501	1801760	+	1260	NA	-1.96052	1.51449e-07	9.12415e-07	-1.7749	3.9855e-06	1.45972e-05	-2.33151	1.16e-06	4.77539e-06	xylose transporter permease XylH
MSMEG_1707	1801804	1802463	-	660	NA	0.465439	0.0416371	0.0641607	0.0223499	0.923022	0.940957	-0.321788	0.281515	0.340249	phosphatase YfbT
MSMEG_1708	1802474	1803478	-	1005	NA	0.700828	0.00177875	0.00373681	0.583867	0.00422491	0.0078549	0.751594	0.00209849	0.00417805	ribose operon repressor
MSMEG_1709	1803499	1804524	-	1026	NA	-3.45245	5.2146e-06	2.02445e-05	-3.87988	6.03699e-06	2.12271e-05	-3.82905	2.85075e-05	8.62166e-05	ABC transporter
MSMEG_1710	1804521	1805594	-	1074	NA	-3.9834	2.73332e-06	1.14085e-05	-4.62462	3.29222e-06	1.22914e-05	-4.91185	5.98854e-06	2.0974e-05	ribose transporter permease RbsC
MSMEG_1711	1805591	1807099	-	1509	NA	-3.5176	2.26787e-08	1.75635e-07	-6.69523	8.7477e-09	6.85274e-08	-8.52017	2.11374e-07	1.04825e-06	ABC transporter ATP-binding protein
MSMEG_1712	1807122	1808108	-	987	NA	-5.87426	1.00932e-11	2.24369e-10	-5.21531	3.21025e-11	5.26041e-10	-5.57394	9.04051e-10	8.48669e-09	ABC transporter periplasmic protein
MSMEG_1713	1808508	1810199	+	1692	araB	-3.2311	2.42954e-07	1.37677e-06	-2.84627	8.07537e-07	3.60439e-06	-5.54306	2.52349e-07	1.22396e-06	ribulokinase
MSMEG_1714	1810196	1810891	+	696	NA	-3.9912	1.56217e-05	5.31831e-05	-2.54666	0.000922425	0.00196615	-4.03748	0.000112195	0.000294104	L-ribulose-5-phosphate 4-epimerase
MSMEG_1715	1810894	1812399	+	1506	araA	-1.90422	5.05913e-06	1.9756e-05	-2.29273	2.9857e-05	8.80547e-05	-2.93024	7.88345e-06	2.68489e-05	L-arabinose isomerase
MSMEG_1716	1812681	1812956	+	276	NA	-0.00862564	0.977484	0.981901	-0.468407	0.202485	0.258002	-0.112275	0.761553	0.800074	IS3 family protein element, transposase orfA
MSMEG_1717	1813566	1814966	-	1401	NA	0.163417	0.533633	0.594775	0.188736	0.451061	0.518209	-0.0347221	0.966827	0.973852	ISMsm8, transposase
MSMEG_1718	1813034	1813573	+	540	NA	0.306466	0.230528	0.288497	0.135554	0.682192	0.739031	-0.0269375	0.936155	0.949051
MSMEG_1719	1814987	1815334	+	348	NA	-1.71475	7.5039e-06	2.81782e-05	-2.70523	2.44821e-07	1.26231e-06	-3.38681	5.86065e-07	2.57067e-06
MSMEG_1722	1817135	1817806	-	672	NA	-0.22369	0.131814	0.177308	-0.533896	0.00210115	0.00417092	-0.613557	0.00144887	0.00297772	hypothetical protein
MSMEG_1723	1818047	1818370	+	324	NA	0.727472	0.0302226	0.0480646	-0.141642	0.68321	0.739707	-0.214662	0.624368	0.678317	hypothetical protein
MSMEG_1724	1818478	1818885	-	408	NA	0.494651	0.0111071	0.0195212	-0.081855	0.68128	0.738578	-0.108218	0.625039	0.67879	hypothetical protein
MSMEG_1726	1819676	1820689	+	1014	NA	0.573604	0.080921	0.116054	0.139114	0.686683	0.742955	0.387298	0.373156	0.435641	transposase
MSMEG_1729	1822434	1823294	-	861	NA	0.343884	0.346184	0.411363	0.789367	0.0473374	0.0700804	0.709811	0.104324	0.140632
MSMEG_1731	1824488	1825807	-	1320	NA	NA	NA	NA	0.351935	0.327196	0.394072	0.588065	0.20079	0.252513	IS6120, transposase
MSMEG_1732	1823395	1824546	+	1152	NA	-0.257255	0.530971	0.592469	-0.827753	0.0739722	0.104791	-0.459363	0.348039	0.410263	transposase IS116/IS110/IS902
MSMEG_1733	1826089	1826988	+	900	NA	-0.0479404	0.811773	0.844412	-0.144083	0.488476	0.554905	0.000749213	0.997198	0.9977	hypothetical protein
MSMEG_1734	1827076	1827543	-	468	NA	0.0458913	0.67591	0.723785	-0.271201	0.0308181	0.047901	-0.497872	0.00454472	0.0084186	hypothetical protein
MSMEG_1735	1827585	1829000	+	1416	NA	0.219975	0.0071451	0.0131307	0.186672	0.0408356	0.0615054	0.031454	0.687979	0.735877	flavoprotein disulfide reductase
MSMEG_1736	1829060	1830805	+	1746	NA	0.493798	3.66518e-06	1.48375e-05	0.467083	3.58239e-05	0.000104062	0.364417	0.000258299	0.000620605	glycerol-3-phosphate dehydrogenase
MSMEG_1737	1830802	1831677	+	876	NA	1.49276	2.08639e-09	2.20855e-08	1.37664	9.1819e-09	7.13207e-08	1.75023	1.54127e-09	1.36825e-08	RNA pseudouridine synthase
MSMEG_1738	1831699	1832286	-	588	NA	3.02331	1.10226e-14	7.51901e-13	2.64142	1.99195e-13	6.47492e-12	2.73013	1.99751e-13	5.89463e-12	transmembrane protein
MSMEG_1739	1833174	1833962	-	789	NA	-0.179478	0.165064	0.215654	-0.0965968	0.478788	0.545454	0.0248193	0.87142	0.893914	enoyl-CoA hydratase/isomerase
MSMEG_1740	1832435	1833205	+	771	NA	-1.23363	5.34458e-09	4.96459e-08	-1.44815	2.62248e-09	2.36577e-08	-1.97871	6.50165e-10	6.37439e-09	dehydrogenase/reductase SDR family protein member 4
MSMEG_1741	1833986	1834660	-	675	NA	-0.908759	0.000292785	0.000736812	-1.22747	2.09137e-05	6.40146e-05	-0.371675	0.0842864	0.116089	TetR family transcriptional regulator
MSMEG_1742	1834732	1835823	+	1092	NA	0.80255	1.29039e-05	4.52392e-05	1.66422	3.70763e-10	4.31426e-09	3.97662	7.21079e-16	5.65572e-14	oxidoreductase
MSMEG_1743	1835832	1836980	+	1149	NA	0.587716	0.000665602	0.00154424	1.40485	2.13745e-08	1.49521e-07	3.66551	8.14369e-15	4.33433e-13	Fatty acid desaturase
MSMEG_1744	1837050	1837967	-	918	NA	0.901723	0.00153009	0.00326006	1.39424	6.37823e-06	2.22698e-05	2.58141	3.24502e-09	2.58259e-08	hypothetical protein
MSMEG_1745	1838043	1838657	-	615	NA	0.968394	1.70959e-06	7.58385e-06	1.13029	4.58159e-07	2.18672e-06	1.49794	8.38767e-08	4.63812e-07	transcriptional regulator
MSMEG_1746	1838767	1840137	+	1371	NA	-0.329676	0.322277	0.386089	0.48117	0.128615	0.172554	0.838224	0.0213198	0.0338177	6-hydroxy-D-nicotine oxidase
MSMEG_1747	1840251	1840865	+	615	NA	1.97956	1.66792e-07	9.93138e-07	1.69587	2.38107e-06	9.28975e-06	1.20756	0.000584582	0.00130709	RNA polymerase sigma-70 factor
MSMEG_1748	1840862	1841299	+	438	NA	3.92106	1.45557e-10	2.287e-09	3.7153	9.92531e-10	1.02174e-08	2.86332	7.86314e-07	3.34085e-06	hypothetical protein
MSMEG_1749	1841333	1842214	-	882	NA	3.83861	7.01631e-14	3.59931e-12	3.6715	1.80347e-14	1.00809e-12	2.14411	2.50002e-09	2.07847e-08	monooxygenase
MSMEG_1750	1841151	1841429	+	279	NA	2.73648	5.42929e-08	3.75422e-07	2.81362	7.03247e-08	4.22301e-07	NA	NA	NA	hypothetical protein
MSMEG_1751	1842253	1843281	-	1029	NA	1.81505	9.95253e-08	6.31449e-07	1.79568	1.00357e-07	5.73289e-07	0.656702	0.0146952	0.0240455	norsolorinic acid reductase
MSMEG_1753	1843365	1844117	+	753	mtnN	1.42571	1.11854e-08	9.37637e-08	1.11277	5.39823e-07	2.52044e-06	0.813976	0.000145848	0.000372459	MTA/SAH nucleosidase
MSMEG_1754	1844249	1844629	+	381	NA	2.82982	1.00973e-09	1.17222e-08	2.50362	4.83024e-09	4.03251e-08	1.51205	4.86246e-05	0.000139218	hypothetical protein
MSMEG_1755	1844642	1845010	-	369	NA	5.41093	1.72507e-14	1.10147e-12	5.33676	7.0307e-14	2.92018e-12	3.50145	1.87251e-09	1.61769e-08	anti-sigm factor, ChrR
MSMEG_1756	1845058	1845816	-	759	NA	-0.437419	0.203377	0.259221	-0.381951	0.311862	0.37781	-0.356689	0.368963	0.431338	endonuclease VIII
MSMEG_1757	1845819	1850342	-	4524	NA	-0.0150624	0.888517	0.908994	-0.0644099	0.59262	0.656381	0.102482	0.411433	0.475393	DEAD/DEAH box helicase
MSMEG_1758	1850404	1850577	-	174	NA	NA	NA	NA	8.40153	1.68006e-08	1.2092e-07	8.68338	1.68093e-08	1.09989e-07	hypothetical protein
MSMEG_1760	1852110	1852925	-	816	NA	0.290611	0.0118721	0.020708	0.541277	0.000102803	0.000269797	1.26703	4.76937e-09	3.60526e-08	short-chain dehydrogenase/reductase SDR
MSMEG_1761	1850826	1852142	+	1317	NA	-0.421261	0.206085	0.261949	-0.153645	0.669278	0.727545	0.664106	0.0583299	0.0833424	integral membrane protein
MSMEG_1762	1852964	1854547	-	1584	NA	-0.231423	0.0538615	0.0807291	-0.0736672	0.572227	0.63698	0.201866	0.113461	0.151476	piperideine-6-carboxylic acid dehydrogenase
MSMEG_1763	1854610	1855083	+	474	NA	0.0711804	0.622905	0.675461	-0.393699	0.0270676	0.0427154	-0.40006	0.0505097	0.0733468	leucine-responsive regulatory protein
MSMEG_1764	1855136	1856500	+	1365	NA	-0.655863	0.00482753	0.0091896	-0.15372	0.343614	0.411938	1.26264	3.93258e-07	1.79771e-06	L-lysine aminotransferase
MSMEG_1765	1856508	1857038	-	531	NA	-0.792731	0.00631314	0.0117457	-0.766583	0.0119503	0.0202822	-0.207237	0.453745	0.51549	restriction endonuclease
MSMEG_1766	1857176	1857421	+	246	NA	NA	NA	NA	4.46341	1.33742e-09	1.33096e-08	5.5183	1.10187e-11	1.79952e-10	hypothetical protein
MSMEG_1767	1857437	1857826	+	390	NA	NA	NA	NA	5.11771	1.63603e-10	2.17447e-09	6.36638	8.70564e-13	1.99594e-11	hypothetical protein
MSMEG_1768	1857823	1858440	+	618	NA	NA	NA	NA	4.56872	8.64515e-10	9.05546e-09	5.47278	1.64959e-11	2.54746e-10	hypothetical protein
MSMEG_1769	1858494	1858793	+	300	NA	NA	NA	NA	2.69032	1.34188e-06	5.62028e-06	3.87963	6.43986e-08	3.63867e-07	UsfY protein
MSMEG_1770	1858875	1859117	-	243	NA	NA	NA	NA	7.39287	4.6859e-07	2.22785e-06	9.00084	5.34558e-08	3.0877e-07	hypothetical protein
MSMEG_1771	1859306	1859974	+	669	NA	3.07974	1.83711e-05	6.12574e-05	7.05718	1.58957e-15	1.54662e-13	7.83611	2.73368e-14	1.18083e-12	methylase
MSMEG_1772	1859971	1860186	+	216	NA	NA	NA	NA	5.17148	3.52843e-07	1.74843e-06	6.27409	3.82949e-08	2.28505e-07	hypothetical protein
MSMEG_1773	1860268	1861290	-	1023	NA	-1.53197	1.77619e-06	7.86765e-06	2.197	1.27866e-10	1.75405e-09	2.89105	4.98802e-13	1.25696e-11	hypothetical protein
MSMEG_1774	1861547	1862041	-	495	NA	2.01218	0.000608336	0.00142293	6.55858	1.9664e-16	2.94026e-14	8.09338	1.50607e-16	1.54788e-14	hypothetical protein
MSMEG_1775	1862204	1863577	+	1374	NA	NA	NA	NA	3.02454	6.79777e-07	3.10362e-06	3.25025	3.28146e-07	1.54143e-06	cytochrome P450 monooxygenase
MSMEG_1776	1863597	1864526	-	930	NA	1.34905	1.59547e-06	7.15163e-06	1.20743	4.41009e-06	1.60248e-05	1.65723	1.34107e-07	7.00622e-07	ribonuclease Z
MSMEG_1777	1864669	1864974	+	306	NA	2.00724	0.00325966	0.0064548	5.90006	1.52647e-14	8.95078e-13	7.07686	6.68623e-14	2.37242e-12	UsfY protein
MSMEG_1778	1864985	1865326	-	342	NA	NA	NA	NA	5.59747	2.33796e-11	4.00668e-10	6.45502	9.07509e-13	2.06476e-11	hypothetical protein
MSMEG_1779	1865313	1865714	-	402	NA	NA	NA	NA	4.60399	9.40237e-07	4.10479e-06	5.87817	4.51275e-09	3.44437e-08	hypothetical protein
MSMEG_1782	1867419	1868306	-	888	NA	-0.0287069	0.939912	0.951645	3.18252	1.72271e-09	1.65386e-08	4.41685	6.96262e-11	8.8874e-10	oxidoreductase, short chain dehydrogenase/reductase
MSMEG_1783	1868321	1868551	-	231	NA	NA	NA	NA	6.34427	5.05514e-08	3.14946e-07	7.31187	1.90675e-08	1.22612e-07	hypothetical protein
MSMEG_1786	1870342	1870770	-	429	NA	0.365002	0.0349836	0.0548802	0.645615	0.000841363	0.00180689	0.866341	0.000133501	0.000343757	STAS domain-containing protein
MSMEG_1787	1869761	1870345	+	585	NA	-0.0540015	0.855121	0.8805	2.71645	2.27969e-08	1.58177e-07	3.25493	1.07594e-09	9.88237e-09	RsbW protein
MSMEG_1788	1871258	1871512	+	255	NA	NA	NA	NA	5.82161	3.64664e-12	8.12089e-11	7.2276	6.21308e-12	1.0861e-10	hypothetical protein
MSMEG_1789	1871520	1871675	+	156	NA	NA	NA	NA	5.08689	4.91501e-12	1.03509e-10	6.11406	9.00711e-14	2.93396e-12	hypothetical protein
MSMEG_1790	1871713	1871970	+	258	NA	-0.145717	0.702234	0.747174	3.23765	5.29237e-10	5.91657e-09	4.42983	2.0725e-12	4.11805e-11	hypothetical protein
MSMEG_1791	1872145	1872453	+	309	NA	0.129946	0.604434	0.659482	1.052	9.95515e-05	0.000262183	1.89322	2.38388e-06	9.21551e-06	UsfY protein
MSMEG_1792	1872508	1872858	-	351	NA	0.0898936	0.774073	0.810652	2.68689	1.53263e-09	1.50027e-08	3.81722	1.86689e-11	2.8245e-10	hypothetical protein
MSMEG_1793	1873863	1874426	-	564	NA	-1.02886	0.00743531	0.0135891	0.410802	0.107195	0.146552	1.25162	0.000231092	0.000561115	membrane protein
MSMEG_1794	1872888	1873895	+	1008	NA	0.472985	0.24538	0.304417	4.32504	5.7557e-11	8.84957e-10	5.21991	4.33545e-13	1.12364e-11	dehydrogenase
MSMEG_1795	1874566	1875648	-	1083	NA	-0.216583	0.318967	0.382505	0.0777344	0.710832	0.763832	-0.507187	0.0652855	0.0922852	2-deoxy-scyllo-inosamine dehydrogenase
MSMEG_1796	1875645	1877078	-	1434	NA	0.105476	0.579704	0.637367	-0.178734	0.36569	0.435262	-0.245246	0.274581	0.332543	membrane protein
MSMEG_1797	1877075	1877791	-	717	NA	0.0360705	0.879351	0.900813	0.123653	0.631888	0.692564	-0.156267	0.612184	0.66799	salicylate esterase
MSMEG_1798	1877776	1879104	-	1329	NA	-0.498305	0.00489719	0.00929862	-0.713128	0.000692814	0.00151618	-0.812889	0.00101913	0.00216579	major facilitator superfamily protein
MSMEG_1799	1879301	1880209	+	909	NA	-0.191768	0.261748	0.321665	-0.442526	0.0182123	0.029721	-0.412815	0.058056	0.0830107	transcriptional regulator
MSMEG_1801	1880491	1880622	+	132	NA	NA	NA	NA	NA	NA	NA	4.12781	1.23647e-05	4.03206e-05	hypothetical protein
MSMEG_1802	1880724	1881143	+	420	NA	0.588769	0.13724	0.18366	3.64715	9.72439e-11	1.40827e-09	4.82239	2.39231e-12	4.64513e-11	ChaB protein
MSMEG_1803	1881247	1881663	+	417	NA	0.0931054	0.459018	0.522874	0.115786	0.369779	0.438906	0.0610927	0.676084	0.725889	RsbW protein
MSMEG_1804	1881660	1882412	+	753	NA	0.0878676	0.41637	0.481421	0.222084	0.0560195	0.0815712	0.0404862	0.752444	0.792459	RNA polymerase sigma factor SigF
MSMEG_1805	1882976	1883332	-	357	NA	-0.401764	0.00276263	0.00556233	-0.267437	0.0356286	0.0544165	-0.0995482	0.444565	0.506508	hypothetical protein
MSMEG_1806	1882438	1882986	+	549	NA	-0.377678	0.00829749	0.0150458	-0.381448	0.0100681	0.0173487	-0.0492969	0.727298	0.772012	hypothetical protein
MSMEG_1807	1883433	1885229	-	1797	NA	-0.20032	0.00773945	0.0141021	-0.067891	0.412866	0.481074	0.254627	0.00275552	0.00533648	acetyl-/propionyl-coenzyme A carboxylase subunit alpha
MSMEG_1808	1885624	1886034	-	411	NA	0.743342	2.52375e-07	1.42498e-06	0.652612	1.70314e-06	6.92016e-06	0.827542	6.81814e-08	3.83786e-07	Fe-S metabolism associated SufE
MSMEG_1809	1886037	1886924	-	888	NA	0.798235	9.72022e-09	8.3344e-08	0.794593	7.08921e-08	4.2443e-07	1.05133	1.10306e-09	1.00849e-08	thiosulfate sulfurtransferase
MSMEG_1810	1887074	1887283	-	210	NA	-1.62133	8.91197e-07	4.29291e-06	-2.19344	1.09179e-07	6.16493e-07	-2.06118	1.04416e-06	4.33444e-06	hypothetical protein
MSMEG_1811	1887457	1888092	-	636	maf	-0.717382	4.35373e-07	2.27591e-06	-1.01919	1.55519e-08	1.12474e-07	-0.541461	1.88299e-05	5.89522e-05	Maf-like protein
MSMEG_1812	1888189	1888473	-	285	NA	-0.489021	0.000202977	0.000528074	-0.561569	9.89714e-05	0.000261115	-0.322745	0.00876371	0.0151862	hypothetical protein
MSMEG_1813	1888497	1890125	-	1629	NA	-0.390319	6.63356e-05	0.000194597	-0.446169	0.000332071	0.000772208	0.127555	0.105528	0.142034	propionyl-CoA carboxylase subunit beta
MSMEG_1817	1893207	1893878	-	672	NA	0.093604	0.311973	0.375469	0.0354609	0.689126	0.744924	0.08149	0.431203	0.494308	transmembrane protein
MSMEG_1818	1892734	1893252	+	519	NA	0.435268	0.000461502	0.00110797	0.499024	0.000248009	0.000594764	0.423187	0.00457085	0.0084467	membrane flanked domain-containing protein
MSMEG_1819	1893955	1895181	+	1227	purK	0.784566	1.83266e-07	1.07418e-06	0.679033	3.56139e-06	1.32384e-05	0.455364	0.000239868	0.000581241	5-(carboxyamino)imidazole ribonucleotide synthase
MSMEG_1820	1895208	1895687	+	480	purE	0.607518	0.00015361	0.00041103	0.390315	0.00807383	0.0141773	-0.230203	0.117061	0.155689	5-(carboxyamino)imidazole ribonucleotide mutase
MSMEG_1821	1896033	1897202	+	1170	NA	1.48749	6.27284e-08	4.26866e-07	2.47106	4.21937e-10	4.83449e-09	3.41096	2.96879e-12	5.61809e-11	acyl-CoA dehydrogenase
MSMEG_1822	1897225	1898037	+	813	NA	0.626565	2.87284e-05	9.21089e-05	1.24269	3.68788e-08	2.39233e-07	1.75873	5.99286e-11	7.79686e-10	biotin-[acetyl-CoA-carboxylase] ligase
MSMEG_1823	1898113	1898817	-	705	NA	0.337027	0.00237617	0.00485425	0.366047	0.00206762	0.00410982	0.37628	0.00176406	0.00356459	hypothetical protein
MSMEG_1824	1898840	1900321	-	1482	NA	0.243811	0.00336241	0.00664072	0.0629495	0.438507	0.506011	-0.0699197	0.376508	0.439124	LytR family transcriptional regulator
MSMEG_1825	1900308	1901291	+	984	rfbD	0.981102	3.48335e-08	2.54653e-07	1.22595	5.67478e-09	4.63551e-08	1.31143	2.12013e-09	1.80973e-08	dTDP-4-dehydrorhamnose reductase
MSMEG_1826	1901315	1902184	+	870	NA	0.0722884	0.447111	0.511349	-0.208327	0.0368072	0.0560305	-0.519227	0.000166845	0.000419294	dTDP-RhA:a-D-GlcNAc-diphosphoryl polyprenol, a-3-L-rhamnosyl transferase
MSMEG_1827	1903244	1903792	-	549	NA	0.0874861	0.380428	0.445702	-0.0488115	0.641385	0.70154	0.0359434	0.75376	0.793004	hydrolase, nudix family protein
MSMEG_1828	1902184	1903262	+	1079	NA	-0.0155091	0.858249	0.883042	-0.0571804	0.56119	0.626091	-0.20929	0.0869702	0.119426
MSMEG_1829	1903789	1905153	-	1365	NA	0.128453	0.129374	0.174612	0.179815	0.0690496	0.0984236	-0.0497184	0.595504	0.651698	F420-0--gamma-glutamyl ligase
MSMEG_1830	1905150	1906133	-	984	cofD	0.124435	0.146001	0.193828	0.0450902	0.625971	0.687086	-0.110218	0.262996	0.320335	LPPG:FO 2-phospho-L-lactate transferase
MSMEG_1831	1906425	1906814	+	390	NA	0.263377	0.00280619	0.0056368	0.386453	0.000471945	0.00106477	0.771162	9.46086e-08	5.16095e-07	transcription factor WhiB
MSMEG_1832	1906855	1907319	-	465	NA	0.331461	0.0132552	0.0229075	-0.0977419	0.433003	0.500977	-0.0110776	0.946597	0.957033	hypothetical protein
MSMEG_1833	1907407	1907826	+	420	NA	0.0252159	0.764274	0.802234	0.151869	0.109693	0.149549	0.451004	0.000101389	0.000268851	hypothetical protein
MSMEG_1834	1907957	1909375	+	1419	NA	0.102446	0.169434	0.220931	0.0696295	0.405143	0.473273	0.250778	0.00520389	0.00947187	phosphomannomutase
MSMEG_1835	1909372	1910454	+	1083	NA	0.315304	0.00559384	0.0105051	0.195826	0.0791319	0.111414	0.376402	0.00403984	0.00757279	TobH protein
MSMEG_1836	1910546	1911685	+	1140	manA	0.077902	0.414256	0.479069	-0.0905035	0.320236	0.386701	-0.287374	0.00784862	0.0137473	mannose-6-phosphate isomerase
MSMEG_1837	1911718	1913127	-	1410	NA	-1.71923	4.1318e-12	1.08768e-10	-1.90175	6.63978e-12	1.32818e-10	-1.47588	3.09307e-10	3.29247e-09	hypothetical protein
MSMEG_1838	1913166	1914650	+	1485	NA	-0.825964	6.99258e-08	4.67366e-07	-0.783917	3.65695e-07	1.80613e-06	-0.961984	4.47013e-08	2.62526e-07	cationic amino acid transporter
MSMEG_1839	1914807	1916039	+	1233	NA	-1.4722	2.3618e-07	1.34493e-06	-1.63083	1.95317e-08	1.3822e-07	-1.53507	3.41588e-07	1.59828e-06	alkane 1-monooxygenase
MSMEG_1840	1916036	1916209	+	174	NA	-2.34773	4.62937e-05	0.00014133	-1.22141	0.00323473	0.00617324	-1.60905	0.00405735	0.00759918	rubredoxin
MSMEG_1842	1916396	1917121	+	726	NA	-0.268914	0.0280952	0.0451358	-0.69801	0.000101873	0.000267826	-0.259922	0.118423	0.157185	TetR family transcriptional regulator
MSMEG_1843	1917272	1918728	+	1457	ahcY	-0.245342	0.00404243	0.00785707	0.0499576	0.60484	0.667976	0.452893	1.34499e-05	4.34787e-05
MSMEG_1844	1918791	1919315	-	525	NA	-0.906834	0.000673318	0.00156093	-0.558448	0.0321774	0.0497809	-0.73606	0.0108257	0.0182863	hypothetical protein
MSMEG_1845	1919373	1919999	-	627	NA	0.207649	0.341794	0.406791	0.0829162	0.738577	0.787281	-0.0526225	0.850102	0.875057	hypothetical protein
MSMEG_1847	1921055	1921969	-	915	NA	1.61579	0.000594036	0.00139382	1.4237	0.00289068	0.00557534	NA	NA	NA	4Fe-4S ferredoxin
MSMEG_1848	1921966	1925233	-	3268	NA	0.153684	0.357103	0.422582	0.548434	0.0035674	0.00674569	0.810107	0.00022774	0.000554106
MSMEG_1849	1925424	1927136	-	1713	selB	0.623928	0.000312694	0.000781345	0.401296	0.00786042	0.0138437	-0.169878	0.238058	0.293803	selenocysteine-specific translation elongation factor
MSMEG_1850	1927124	1928404	-	1281	selA	0.797445	9.1972e-06	3.37006e-05	0.480116	0.00126031	0.0026214	0.109934	0.494982	0.555248	selenocysteine synthase
MSMEG_1851	1928428	1928522	-	95	NA	1.07002	0.00897192	0.0161565	NA	NA	NA	NA	NA	NA	tRNA-Sec
MSMEG_1852	1928562	1929554	+	993	selD	0.225179	0.0685041	0.100259	0.48896	0.000925713	0.00197246	0.0833785	0.537782	0.596745	selenide, water dikinase
MSMEG_1853	1929588	1931401	-	1814	NA	0.00816501	0.957174	0.966026	-0.00517932	0.975095	0.980505	-0.16677	0.382793	0.446019
MSMEG_1854	1931586	1932791	+	1206	NA	0.196182	0.137848	0.184351	-0.0157643	0.912449	0.932231	-0.301981	0.0737475	0.102929	valosin containing protein-1
MSMEG_1855	1932788	1933810	+	1023	NA	0.51985	0.000227527	0.000584597	0.410171	0.00424549	0.00788825	0.295171	0.0428362	0.0632515	hypothetical protein
MSMEG_1856	1933836	1934534	-	699	NA	-0.255707	0.234614	0.292756	-0.786837	0.00238963	0.00469065	-1.80811	1.41388e-05	4.55084e-05	hypothetical protein
MSMEG_1861	1937660	1938472	-	813	NA	-0.153241	0.303378	0.366563	-0.445981	0.0148344	0.0246184	-0.536887	0.0148277	0.0242291	hypothetical protein
MSMEG_1862	1938555	1939568	-	1014	NA	-0.331341	0.0148815	0.0254542	-0.315421	0.0193613	0.0313565	-0.249571	0.107562	0.144377	transposase
MSMEG_1863	1939568	1939957	-	390	NA	-0.467646	0.0877016	0.124679	-0.869419	0.00609357	0.0109545	-0.945279	0.00738032	0.0130096	transposase
MSMEG_1865	1940497	1941963	+	1467	NA	-0.259417	0.523661	0.5854	NA	NA	NA	-1.7277	0.0295124	0.0454113	IS1549, transposase
MSMEG_1866	1942190	1943023	-	834	NA	-0.706704	0.00197636	0.0041074	-1.15553	6.98432e-05	0.00018992	-1.11046	0.000355405	0.000827243	transposase B
MSMEG_1867	1943053	1943334	-	282	NA	-0.816772	0.00140094	0.00301702	-0.897091	0.000640833	0.00141016	-1.34596	0.000876154	0.0018882	transposase
MSMEG_1868	1943545	1943838	-	294	NA	-0.671233	0.000142457	0.000384108	-0.937816	1.80792e-05	5.61141e-05	-1.44781	2.43477e-06	9.36968e-06	hypothetical protein
MSMEG_1869	1943875	1944624	-	750	NA	-0.158653	0.302666	0.365877	-0.451446	0.0100005	0.0172422	-0.802929	0.000545022	0.00122784	hypothetical protein
MSMEG_1870	1944699	1948496	-	3798	NA	-0.293523	0.0425456	0.0654173	-0.614616	0.000481927	0.00108524	-1.01625	0.000153885	0.000390345	hypothetical protein
MSMEG_1871	1948496	1948774	-	279	NA	-0.740601	0.00855262	0.0154664	-1.15833	0.00139216	0.0028712	-1.23192	0.00263601	0.00512333	hypothetical protein
MSMEG_1872	1948794	1949663	-	870	NA	-1.22436	8.56367e-05	0.000244292	-1.75903	1.03269e-05	3.43904e-05	-1.8883	1.79081e-05	5.62436e-05	hypothetical protein
MSMEG_1873	1949753	1950385	+	633	NA	-0.427937	0.0218998	0.0360907	-0.455842	0.0167281	0.0274866	-0.692218	0.00247956	0.00485726	thymidylate kinase
MSMEG_1874	1950437	1951123	+	687	mtrA	0.581788	9.63862e-07	4.62068e-06	1.06724	2.31068e-09	2.12946e-08	1.32254	4.46864e-11	6.18041e-10	DNA-binding response regulator MtrA
MSMEG_1875	1951266	1952852	+	1587	NA	-0.0681338	0.510273	0.572245	0.0377499	0.719283	0.771112	0.0365464	0.747939	0.78869	sensor histidine kinase MtrB
MSMEG_1876	1952849	1954606	+	1758	NA	-0.117441	0.181813	0.234928	-0.284468	0.0100126	0.0172581	-0.339982	0.00369133	0.00698316	lipoprotein LpqB
MSMEG_1877	1954646	1955299	+	654	NA	-0.193241	0.532398	0.593666	-0.459325	0.256463	0.317908	-0.278713	0.46023	0.521665	hypothetical protein
MSMEG_1878	1955596	1956288	+	693	NA	1.14523	2.42666e-06	1.0315e-05	1.22786	1.35769e-06	5.68252e-06	1.5022	3.72293e-07	1.71768e-06	S30AE family protein
MSMEG_1879	1956363	1956488	-	126	NA	-0.0633371	0.88988	0.910046	NA	NA	NA	0.468968	0.264506	0.321872	hypothetical protein
MSMEG_1880	1959383	1959925	-	543	NA	-0.426276	0.0164454	0.027875	-0.382833	0.0766059	0.108266	0.154912	0.343587	0.405729	hypothetical protein
MSMEG_1881	1956525	1959386	+	2862	secA	-0.0914031	0.17018	0.221759	0.12785	0.110608	0.150592	0.356682	0.000132621	0.000341935	preprotein translocase subunit SecA
MSMEG_1882	1960095	1961504	+	1410	NA	-0.351718	0.00676551	0.012502	-0.402262	0.00256454	0.00500277	-0.709188	0.000103772	0.000274683	acyltransferase
MSMEG_1883	1961567	1963423	+	1857	NA	-0.041089	0.577296	0.635651	-0.11485	0.197293	0.252246	-0.422803	0.000106796	0.000281561	glycine betaine transporter OpuD
MSMEG_1884	1963433	1963930	+	498	NA	-0.454721	0.00436334	0.0083831	-0.487189	0.00776191	0.0136863	-0.776642	0.000379071	0.000878213	hypothetical protein
MSMEG_1885	1963982	1965133	+	1152	NA	-1.00529	1.6455e-06	7.33205e-06	0.386652	0.028283	0.0443641	0.445543	0.00253763	0.00495962	2Fe-2S iron-sulfur cluster binding domain-containing protein
MSMEG_1886	1965203	1966459	+	1257	NA	-1.25282	2.41368e-09	2.51508e-08	0.89829	1.41363e-05	4.53347e-05	1.07184	6.04367e-09	4.4587e-08	Fatty acid desaturase
MSMEG_1887	1966654	1967082	+	429	NA	-0.526437	0.00442764	0.00849575	-0.218071	0.208204	0.264388	0.441589	0.0436533	0.0643147	hypothetical protein
MSMEG_1888	1967099	1968031	-	933	NA	0.343444	0.017906	0.0300704	0.629099	0.000284113	0.000672184	0.969449	7.7577e-06	2.65159e-05	methyltransferase
MSMEG_1889	1968124	1969131	-	1008	NA	0.892356	8.66101e-07	4.19221e-06	0.783927	3.48179e-05	0.000101435	0.453429	0.00514733	0.00939761	ribosome small subunit-dependent GTPase RsgA
MSMEG_1890	1969128	1970459	-	1332	aroA	0.701342	2.84415e-07	1.57478e-06	0.717529	2.19158e-06	8.62927e-06	0.729507	1.9637e-06	7.7214e-06	3-phosphoshikimate 1-carboxyvinyltransferase
MSMEG_1891	1970515	1971303	+	789	NA	0.50841	0.000115548	0.000318129	0.432891	0.000903172	0.00192924	0.380034	0.00466734	0.00861097	hypothetical protein
MSMEG_1892	1971300	1972799	+	1500	NA	0.326715	0.0092857	0.0166516	0.225648	0.0623259	0.0897595	0.290557	0.0400267	0.0595753	transferase
MSMEG_1893	1972807	1973613	-	807	NA	-0.475428	0.00158693	0.0033716	-0.0919059	0.444058	0.511047	1.18586	1.15966e-07	6.18313e-07	UbiE/COQ5 methyltransferase
MSMEG_1894	1973653	1974519	-	867	NA	-0.619013	5.88379e-05	0.000174651	-1.02071	8.2393e-07	3.66934e-06	-0.354377	0.0137294	0.0226275	short chain dehydrogenase
MSMEG_1895	1974521	1975435	-	915	NA	0.491326	0.113091	0.155433	0.714912	0.033085	0.0509873	-0.286169	0.511032	0.571102	HTH-type transcriptional regulator AlsR
MSMEG_1896	1975509	1976741	+	1233	NA	-0.456105	0.13964	0.186411	-0.151131	0.61691	0.678635	-0.0947578	0.763516	0.801712	acetyl-CoA acetyltransferase
MSMEG_1897	1976738	1977514	+	777	pcaD	0.0858635	0.810402	0.843572	0.135014	0.703572	0.757663	0.106119	0.794629	0.828109	3-oxoadipate enol-lactonase
MSMEG_1898	1977511	1978308	+	798	NA	-0.244158	0.431746	0.49652	0.292673	0.313006	0.379042	0.0273908	0.94142	0.953092	succinyl-CoA:3-ketoacid-coenzyme A transferase 1
MSMEG_1899	1978305	1978955	+	651	NA	-0.233119	0.435179	0.499511	0.000944575	0.997715	0.998215	-0.0436369	0.904552	0.92361	succinyl-CoA:3-ketoacid-coenzyme A transferase subunit B
MSMEG_1900	1978960	1979517	-	558	NA	-0.0450311	0.735005	0.776201	-0.264237	0.085225	0.118957	-0.214675	0.218216	0.271904	D-alanyl-D-alanine carboxypeptidase
MSMEG_1901	1979558	1982224	-	2667	NA	0.0694784	0.612578	0.66655	-0.136372	0.32852	0.395427	-0.450865	0.0192703	0.0308625	DNA-binding HTH domain-containing protein
MSMEG_1902	1982232	1983185	-	954	NA	0.0462456	0.763155	0.80162	-0.269932	0.110424	0.150443	-0.491477	0.018159	0.0292635	transcriptional regulator
MSMEG_1903	1983261	1985660	-	2400	NA	-0.254508	0.0920583	0.129764	-0.404647	0.0225088	0.0360442	-0.390499	0.0424128	0.062704	caib/baif family protein
MSMEG_1904	1985666	1986859	-	1194	NA	-0.365034	0.093957	0.132161	-0.258218	0.252086	0.312936	-0.489815	0.0839756	0.115714	acyl-CoA dehydrogenase
MSMEG_1905	1986861	1987976	-	1116	NA	-0.672811	0.00957445	0.0171182	-0.477767	0.0837089	0.117169	-0.743332	0.00840892	0.0146224	acyl-CoA dehydrogenase
MSMEG_1906	1988141	1990903	-	2763	NA	-1.03684	4.03143e-05	0.000124725	-0.612989	0.00724258	0.012854	-0.58251	0.0188673	0.0302904	toluate 1,2-dioxygenase electron transfer component
MSMEG_1907	1990913	1991428	-	516	NA	-0.87267	0.0638089	0.0940292	NA	NA	NA	NA	NA	NA	toluate 1,2-dioxygenase subunit beta
MSMEG_1908	1991430	1992794	-	1365	NA	-1.34906	0.000376599	0.00092259	-1.76326	0.000292034	0.000688472	-1.86047	0.0012446	0.00259862	benzoate 1,2-dioxygenase subunit alpha
MSMEG_1909	1993004	1993930	+	927	NA	-1.29619	7.77164e-06	2.90806e-05	-1.27541	3.07754e-05	9.03621e-05	-1.5607	1.68155e-05	5.30919e-05	HTH-type transcriptional regulator YnfL
MSMEG_1910	1993927	1995030	+	1104	NA	-1.14043	3.66003e-07	1.96138e-06	-1.48853	8.43439e-08	4.92157e-07	-1.74947	1.14604e-07	6.11617e-07	muconate cycloisomerase
MSMEG_1911	1995064	1995957	+	894	catA	-1.20179	3.51859e-08	2.56917e-07	-1.42731	3.96512e-08	2.54457e-07	-2.08948	1.33523e-09	1.2005e-08	catechol 1,2-dioxygenase
MSMEG_1912	1995965	1996249	+	285	NA	-0.226874	0.269689	0.330004	-0.360866	0.248813	0.309709	-1.08795	0.000512338	0.00116035	muconolactone delta-isomerase 1
MSMEG_1913	1996254	1996745	-	492	ybaK	0.11702	0.427359	0.492608	-0.153521	0.315576	0.381613	-0.95836	0.0002188	0.000534315	hypothetical protein
MSMEG_1914	1997014	1997673	+	660	NA	0.482166	8.02005e-06	2.98798e-05	0.450464	6.71997e-05	0.000183693	0.192809	0.0260863	0.0405794	RNA polymerase sigma-70 factor, family protein
MSMEG_1915	1997670	1997975	+	306	NA	0.299289	0.00495518	0.00940277	0.357808	0.00161269	0.00327856	0.0337633	0.726231	0.771257	anti-sigma factor, family protein
MSMEG_1916	1997988	1998062	-	75	NA	0.887271	0.000559948	0.00132107	0.701861	0.00629561	0.011277	-0.00629076	0.980517	0.984647	hypothetical protein
MSMEG_1917	1998180	1998401	+	222	NA	0.0411378	0.688322	0.735108	0.00297387	0.976601	0.981359	-0.119297	0.259937	0.317193	acetyl-CoA carboxylase biotin carboxyl carrier protein subunit
MSMEG_1918	1998476	1999975	+	1500	NA	0.0275369	0.705253	0.749589	-0.112022	0.192468	0.246922	-0.0838382	0.342776	0.405013	sensor histidine kinase
MSMEG_1919	2000143	2000397	-	255	NA	1.2271	6.87334e-08	4.60936e-07	1.14899	3.28461e-07	1.64396e-06	1.80207	5.24757e-10	5.25727e-09	transcription factor WhiB
MSMEG_1920	2000646	2001608	-	963	NA	0.53512	7.02131e-05	0.000204871	0.528172	0.00014905	0.000375196	0.738481	4.75207e-06	1.70645e-05	diacylglycerol kinase catalytic subunit
MSMEG_1921	2001654	2002043	-	390	NA	0.637452	0.0536628	0.0805009	0.190025	0.576536	0.64094	0.296683	0.504584	0.56485	SecC motif-containing protein
MSMEG_1922	2002144	2002581	+	438	aroQ	0.693672	5.87277e-06	2.25517e-05	0.634318	0.000143135	0.000361984	0.791701	1.26521e-05	4.11903e-05	3-dehydroquinate dehydratase
MSMEG_1923	2002578	2002958	+	381	NA	0.57397	0.000365435	0.000900017	0.534007	0.00092083	0.00196345	0.635304	0.00204578	0.00407856	membrane protein
MSMEG_1924	2002965	2003444	-	480	NA	0.407001	0.00237878	0.00485792	0.358574	0.00455866	0.00841275	0.167067	0.246902	0.303211	N-acetyltransferase Ats1
MSMEG_1925	2003441	2004532	-	1092	NA	1.0078	8.32752e-08	5.41514e-07	0.684032	5.31301e-05	0.000148769	0.305254	0.0516008	0.074699	isochorismate synthase DhbC
MSMEG_1926	2004529	2005140	-	612	NA	0.743852	7.84718e-06	2.93358e-05	0.492356	0.00127982	0.00265784	0.325316	0.0468236	0.0685788	acid phosphatase
MSMEG_1927	2005199	2005996	+	798	NA	0.444432	0.000160711	0.000428706	0.0418284	0.681578	0.738676	0.154002	0.188448	0.238856	cobyrinic acid a,c-diamide synthase
MSMEG_1928	2006011	2006712	+	702	NA	0.365837	0.00570923	0.0107017	0.263914	0.0617813	0.0891039	-0.1805	0.327691	0.388884	regulatory protein
MSMEG_1929	2006724	2007941	-	1218	NA	-0.00914069	0.906837	0.924081	0.200248	0.0335633	0.0516333	0.582391	6.07681e-06	2.12303e-05	hypothetical protein
MSMEG_1930	2007957	2009465	-	1509	NA	0.280524	0.0152114	0.0259225	0.558136	5.53183e-05	0.000154318	0.873982	3.59028e-07	1.66525e-06	DEAD/DEAH box helicase
MSMEG_1931	2009771	2010469	+	699	NA	0.0200337	0.796044	0.830499	0.058555	0.501448	0.568023	-0.0968572	0.346469	0.408728	hypothetical protein
MSMEG_1932	2010476	2011300	-	825	NA	0.243229	0.00721622	0.0132387	0.402127	0.000283253	0.000670414	0.155399	0.0778521	0.108252	MmpS3 protein
MSMEG_1933	2010381	2010563	+	183	NA	-0.105921	0.65842	0.707834	0.216049	0.373914	0.442935	-0.128668	0.703952	0.750873	hypothetical protein
MSMEG_1934	2011602	2011841	+	240	NA	0.025311	0.834046	0.861592	-0.0511485	0.687716	0.743669	0.268739	0.143564	0.186771	ATP-binding protein
MSMEG_1935	2011850	2012509	-	660	NA	0.13892	0.0803661	0.115314	-0.0739454	0.380164	0.44904	-0.241977	0.0198516	0.0316913	TetR family transcriptional regulator
MSMEG_1936	2012755	2013789	+	1035	NA	-0.22711	0.011692	0.0204473	-0.699818	1.02591e-06	4.42393e-06	-1.06865	1.67585e-08	1.09777e-07	hypothetical protein
MSMEG_1937	2013931	2015121	+	1191	NA	0.805686	1.24412e-08	1.03424e-07	1.21003	1.49362e-10	2.00299e-09	1.42989	1.33333e-11	2.10822e-10	adenylyltransferase/sulfurtransferase MoeZ
MSMEG_1938	2015158	2016012	+	855	NA	0.68185	1.57566e-06	7.07869e-06	0.722353	3.95059e-06	1.45049e-05	0.540711	5.49274e-05	0.000154956	hypothetical protein
MSMEG_1939	2016090	2016386	-	297	NA	0.365944	0.0675815	0.0989882	0.477445	0.0329642	0.0508141	0.508945	0.038383	0.0574011	6-O-methylguanine DNA methyltransferase
MSMEG_1940	2016388	2017149	-	762	NA	0.687926	0.000123538	0.000337648	0.845471	2.81961e-05	8.36706e-05	1.03829	1.06229e-05	3.52384e-05	alpha/beta hydrolase
MSMEG_1941	2017285	2020422	+	3138	NA	-0.109638	0.272397	0.333046	0.0533296	0.612119	0.674605	0.581748	0.00011868	0.000309336	helicase, UvrD/Rep family protein
MSMEG_1942	2023699	2024412	-	714	NA	0.146926	0.221426	0.278324	-0.221573	0.103135	0.141609	-0.157161	0.270142	0.328101	integral membrane protein
MSMEG_1943	2020443	2023706	+	3264	NA	-0.108398	0.18254	0.235716	-0.067112	0.456622	0.523491	0.178529	0.0649626	0.0918941	ATP-dependent DNA helicase
MSMEG_1944	2024543	2024932	-	390	NA	0.658871	0.000194239	0.000507762	0.570444	0.00103835	0.00218906	0.779428	0.000140866	0.000361163	membrane protein
MSMEG_1945	2025002	2026096	+	1095	NA	0.399288	0.000212372	0.000549422	0.0877994	0.42148	0.489775	-0.303855	0.00504871	0.00923171	ion channel membrane protein
MSMEG_1946	2026093	2027028	+	936	NA	1.04285	5.61336e-09	5.16739e-08	1.24923	5.14532e-09	4.26235e-08	0.719956	3.87658e-06	1.4238e-05	NADH pyrophosphatase
MSMEG_1947	2027051	2027299	-	249	NA	2.07526	8.73471e-13	3.06583e-11	2.28802	7.64336e-12	1.50378e-10	1.66839	6.57227e-10	6.43305e-09	hypothetical protein
MSMEG_1950	2027837	2028406	+	570	NA	3.53094	2.63309e-05	8.47843e-05	7.31593	1.07444e-16	2.00819e-14	7.86043	1.9752e-16	1.89905e-14	hypothetical protein
MSMEG_1951	2028409	2029071	+	663	NA	2.55577	9.89209e-05	0.000278593	6.1193	1.09383e-13	4.14602e-12	6.93103	8.46579e-14	2.78525e-12	hypothetical protein
MSMEG_1952	2029125	2031275	+	2151	NA	0.201129	0.0290475	0.0464667	0.0836848	0.381997	0.450814	0.0220725	0.841513	0.867865	ATP-dependent DNA helicase
MSMEG_1953	2031777	2032088	+	312	NA	-0.464208	0.00831377	0.0150708	0.60127	0.000969049	0.00205717	1.48594	1.82099e-08	1.17477e-07	transcription factor WhiB
MSMEG_1954	2032190	2033509	-	1320	NA	0.135086	0.151864	0.200504	0.21462	0.0404786	0.0610599	0.176025	0.0756086	0.105329	ABC transporter
MSMEG_1955	2033567	2034406	-	840	NA	0.237304	0.146631	0.194493	-0.043082	0.801535	0.841049	-0.282936	0.165535	0.21216	hypothetical protein
MSMEG_1957	2034464	2035873	-	1410	NA	0.543063	1.35022e-06	6.18154e-06	0.594783	1.50303e-06	6.22117e-06	0.567533	6.76314e-06	2.33982e-05	hypothetical protein
MSMEG_1958	2035981	2037018	+	1038	NA	0.214036	0.0245261	0.0399256	0.266803	0.0134667	0.0225994	0.413762	0.000519818	0.00117595	PDZ domain-containing protein
MSMEG_1959	2037115	2040126	+	3012	NA	0.0278758	0.661157	0.710267	0.0152154	0.844064	0.876145	-0.0954654	0.196289	0.247426	hypothetical protein
MSMEG_1960	2040307	2040828	+	522	NA	-1.53597	1.38476e-05	4.79317e-05	-1.01806	0.00104945	0.00221013	-0.981648	0.00253346	0.00495308	hypothetical protein
MSMEG_1961	2040821	2041996	+	1176	NA	-0.900943	3.37493e-05	0.0001065	-1.2956	7.84807e-06	2.68839e-05	-1.67657	5.75652e-07	2.53619e-06	hypothetical protein
MSMEG_1962	2041993	2042538	+	546	NA	-0.969608	2.51313e-05	8.16503e-05	-0.879733	0.000110596	0.000288476	-1.17835	3.98049e-05	0.000116085	hypothetical protein
MSMEG_1963	2042589	2045987	+	3399	NA	-0.9023	9.62178e-08	6.13193e-07	-0.969636	9.45009e-08	5.42949e-07	-0.713791	1.09911e-05	3.62782e-05	transcriptional regulatory protein
MSMEG_1964	2046110	2047510	+	1401	NA	-0.753762	0.00177771	0.00373593	-1.2179	0.000265875	0.000633545	-0.957277	0.00235553	0.00464021	mitomycin radical oxidase
MSMEG_1966	2048141	2048551	-	411	NA	-0.793391	0.00784215	0.0142632	-0.993611	0.00242892	0.00475995	-1.19751	0.00228369	0.00451361	hypothetical protein
MSMEG_1967	2048646	2049275	+	630	NA	-1.11277	5.8117e-05	0.000172768	-1.7161	2.81163e-06	1.07493e-05	-1.69099	9.98663e-05	0.000265405	TetR family transcriptional regulator
MSMEG_1968	2049610	2050320	-	711	NA	1.04914	0.000902777	0.00202939	1.44467	0.000119147	0.000307826	1.86365	4.07234e-06	1.48837e-05	oxidoreductase
MSMEG_1969	2050405	2050770	+	366	NA	-0.420367	0.162206	0.21229	-1.47509	0.000937988	0.00199577	-1.94066	0.00148926	0.00305174	MerR family transcriptional regulator
MSMEG_1970	2050786	2052537	-	1752	NA	-0.664153	0.00108241	0.00238582	-1.18382	1.42425e-05	4.5602e-05	-1.03927	0.000163504	0.000412112	sigma factor
MSMEG_1973	2055543	2056650	+	1108	NA	-0.456863	0.24851	0.307345	-0.480227	0.243331	0.303707	NA	NA	NA
MSMEG_1975	2057028	2058071	+	1044	NA	-0.462158	0.333948	0.398798	-0.366458	0.410456	0.478546	-0.37399	0.450962	0.512621	amidohydrolase
MSMEG_1976	2058068	2058811	+	744	NA	-0.123971	0.67053	0.718536	-0.117357	0.701298	0.755623	-0.383066	0.282816	0.341545	hypothetical protein
MSMEG_1977	2058811	2059836	+	1026	NA	-0.35222	0.0344651	0.0541518	-0.379369	0.0283286	0.0444125	0.144674	0.374338	0.43685	alcohol dehydrogenase
MSMEG_1978	2059864	2061513	+	1650	groL	-0.404429	0.00460156	0.00879572	-0.155345	0.257733	0.319284	0.0116431	0.933708	0.947574	molecular chaperone GroEL
MSMEG_1979	2061539	2061880	+	342	NA	-0.441261	0.077204	0.111469	-0.494455	0.0504947	0.0743788	-0.853607	0.00703218	0.0124536	antibiotic biosynthesis monooxygenase
MSMEG_1980	2061887	2063062	-	1176	NA	0.426723	5.57261e-05	0.000166868	0.163865	0.0753006	0.106547	-0.069197	0.438941	0.501538	hypothetical protein
MSMEG_1981	2063059	2063547	-	489	NA	0.4222	0.000199354	0.000519775	0.517132	8.82278e-05	0.000235366	0.536274	0.00012057	0.000313439	hypothetical protein
MSMEG_1982	2063768	2065315	+	1548	NA	0.643818	1.0722e-05	3.85351e-05	0.496364	0.000391403	0.00089934	0.113069	0.433737	0.49649	acyl-CoA synthetase
MSMEG_1983	2065325	2066677	-	1353	NA	0.41227	0.177026	0.229335	0.59602	0.0774935	0.109365	-0.106908	0.772812	0.809341	major facilitator family protein transporter
MSMEG_1984	2066756	2067646	-	891	NA	0.10872	0.716438	0.75946	0.0601999	0.828168	0.86294	-0.184765	0.564539	0.622727	haloacetate dehalogenase H-1
MSMEG_1985	2067763	2068695	+	933	NA	0.106484	0.534981	0.596018	-0.0659758	0.717486	0.769323	-0.321034	0.124452	0.164346	LysR family transcriptional regulator
MSMEG_1986	2068955	2070055	+	1101	NA	0.134079	0.347948	0.413051	-0.0845734	0.589399	0.653419	0.173622	0.347796	0.41013	tartrate dehydrogenase
MSMEG_1990	2072174	2073247	+	1074	NA	-0.548333	0.221242	0.278209	NA	NA	NA	NA	NA	NA	hypothetical protein
MSMEG_1991	2073322	2074476	+	1155	NA	-0.198365	0.186403	0.240032	-0.330092	0.0338569	0.0520027	-0.238997	0.155163	0.200548	isovaleryl-CoA dehydrogenase
MSMEG_1992	2074476	2075642	+	1167	NA	-0.23973	0.101898	0.141934	-0.54826	0.00356119	0.00673608	-0.947685	0.000153487	0.000389501	L-carnitine dehydratase/bile acid-inducible protein F
MSMEG_1993	2075672	2076505	+	834	NA	-0.137193	0.434807	0.499275	-0.159681	0.48773	0.554163	-0.523144	0.026617	0.0413167	MaoC like domain-containing protein
MSMEG_1995	2076671	2077354	-	684	NA	0.656657	0.00033606	0.000834173	0.271892	0.0921229	0.127839	-0.40553	0.0367369	0.0552166	transcriptional regulator MdcY family protein
MSMEG_1996	2077513	2078376	+	864	NA	0.739182	1.32683e-06	6.09304e-06	0.934697	1.59836e-07	8.64359e-07	1.32888	1.10885e-09	1.01223e-08	N5,N10- methylenetetrahydromethanopterin reductase-related protein
MSMEG_1997	2078514	2080274	+	1761	NA	-0.449394	0.000747004	0.00171194	-0.323476	0.0127256	0.0214883	-0.109544	0.392505	0.455643	N-acyl-D-glutamate amidohydrolase
MSMEG_1998	2080271	2081164	+	894	NA	-0.347141	0.00884136	0.0159405	-0.500957	0.0012068	0.00251581	-0.519204	0.00420176	0.00784425	alpha/beta hydrolase
MSMEG_1999	2081235	2081378	-	144	NA	1.93171	5.94127e-09	5.41937e-08	1.08396	2.15306e-06	8.50785e-06	1.86268	1.82098e-08	1.17477e-07	hypothetical protein
MSMEG_2000	2081621	2082070	-	450	NA	-0.728727	0.0145394	0.024933	-0.203317	0.475868	0.542747	-0.0920676	0.774085	0.810526	hypothetical protein
MSMEG_2001	2082169	2082831	-	663	NA	0.039156	0.892105	0.91162	-0.734814	0.0354785	0.0542564	-0.814521	0.0704883	0.098936	sugar transporter
MSMEG_2004	2085076	2085840	-	765	NA	-0.834559	0.0040925	0.0079364	-1.0898	0.000515751	0.00115402	-0.942648	0.00502154	0.00918485	arabinose-proton symporter
MSMEG_2005	2085866	2086792	-	927	NA	-0.981251	2.45603e-05	8.00277e-05	-1.07713	5.72427e-05	0.000159019	-1.05599	0.000111665	0.000292843	sugar phosphate isomerase/epimerase
MSMEG_2006	2086952	2087875	-	924	NA	-0.837273	5.62539e-05	0.000168062	-0.995467	2.69013e-05	8.04435e-05	-0.92559	0.000670633	0.00147836	2,3-dihydroxybiphenyl 1,2-dioxygenase
MSMEG_2007	2087878	2088741	-	864	NA	-0.975087	2.08935e-07	1.2058e-06	-1.08171	3.91315e-07	1.91058e-06	-0.771634	5.74979e-05	0.000161596	HpcE protein
MSMEG_2009	2088924	2089604	+	681	NA	0.601572	1.2981e-05	4.54561e-05	0.357334	0.00231357	0.0045503	-0.0428566	0.702681	0.74972	GntR family transcriptional regulator
MSMEG_2010	2089639	2089956	-	318	NA	1.15729	1.2472e-08	1.03536e-07	0.423668	0.00196006	0.00391422	0.102052	0.351663	0.413791	stress responsive A/B barrel domain superfamily protein
MSMEG_2011	2090102	2091106	-	1005	NA	0.382834	0.165435	0.216044	0.0463354	0.865098	0.893328	0.310515	0.304165	0.364009	LacI family transcriptional regulator
MSMEG_2012	2091191	2092510	+	1320	hisD	-0.158575	0.474201	0.537924	-0.258363	0.268204	0.330748	-0.150432	0.614856	0.670169	histidinol dehydrogenase
MSMEG_2013	2092507	2093262	+	756	NA	-0.531961	0.0100933	0.0179443	-1.59048	2.57127e-05	7.72414e-05	-2.73635	2.10406e-05	6.53244e-05	oxidoreductase, short chain dehydrogenase/reductase
MSMEG_2014	2093263	2094348	-	1086	NA	-0.867509	1.269e-07	7.80382e-07	-1.70026	1.00571e-07	5.73966e-07	-4.02104	3.42418e-13	9.19439e-12	molybdenum import ATP-binding protein ModC
MSMEG_2015	2094345	2095157	-	813	modB	-0.87186	1.21163e-07	7.48937e-07	-1.71763	2.51154e-06	9.72269e-06	-4.35417	1.54615e-13	4.72647e-12	molybdate ABC transporter permease
MSMEG_2016	2095154	2095897	-	744	modA	-0.993342	5.32307e-09	4.95335e-08	-1.58001	4.47895e-07	2.14568e-06	-4.08754	4.75082e-14	1.79238e-12	molybdate ABC transporter periplasmic molybdate-binding protein
MSMEG_2017	2095894	2096298	-	405	NA	-1.02868	5.85542e-09	5.35735e-08	-1.91752	2.28959e-08	1.58679e-07	-4.70827	1.99059e-13	5.89463e-12	MerR family transcriptional regulator
MSMEG_2018	2097139	2098356	-	1218	NA	-0.764414	0.0119665	0.0208605	-0.738129	0.0161883	0.0266507	-0.943007	0.0066602	0.0118618
MSMEG_2019	2096408	2097154	+	747	NA	-0.670868	0.000187344	0.000490807	-0.962011	1.1216e-05	3.68789e-05	-0.84087	0.000302024	0.000714998	short-chain dehydrogenase/reductase SDR
MSMEG_2020	2098459	2098789	+	331	NA	-0.417156	0.198734	0.253896	-1.19301	0.00596192	0.010734	-1.26514	0.0310212	0.0474756
MSMEG_2021	2098884	2100914	+	2031	NA	-0.231896	0.0982073	0.137399	-0.537552	0.00560221	0.010129	-0.421018	0.0323504	0.0493578	acyltransferase
MSMEG_2022	2101118	2102572	+	1455	NA	-1.06929	0.000100111	0.000281305	-0.959789	0.000120256	0.000310288	-1.66237	5.40872e-06	1.91913e-05	GntT protein
MSMEG_2023	2102587	2103825	+	1239	NA	-1.52579	2.85389e-06	1.18787e-05	-1.73582	3.03548e-06	1.14979e-05	-1.84325	5.88302e-06	2.06651e-05	CAIB/BAIF family protein
MSMEG_2024	2103822	2104766	+	945	NA	-1.85097	4.7825e-05	0.000145635	-1.87943	5.14274e-05	0.000144207	-1.44625	0.00148555	0.00304518	hydroxymethylglutaryl-CoA lyase
MSMEG_2025	2104783	2105565	+	783	NA	0.450616	0.00155601	0.00331293	0.307069	0.0245568	0.0390311	0.0418617	0.76666	0.804588	IclR family protein transcriptional regulator
MSMEG_2026	2105584	2106414	+	831	NA	0.986394	1.88108e-08	1.48751e-07	1.15766	8.75354e-09	6.85274e-08	1.46946	3.04209e-10	3.2498e-09	short chain dehydrogenase
MSMEG_2027	2106472	2106894	-	423	NA	3.06402	6.23862e-14	3.25602e-12	3.17427	1.08158e-14	7.14528e-13	2.47427	6.49884e-12	1.12615e-10	hypothetical protein
MSMEG_2028	2106948	2108135	-	1188	NA	0.456897	0.119278	0.162965	0.667777	0.0296915	0.0463064	1.07507	0.00250927	0.00490739	chloramphenicol resistance protein
MSMEG_2029	2108135	2108896	-	762	NA	0.240283	0.295859	0.358664	0.708785	0.0107914	0.0184779	0.940203	0.00133509	0.0027672	3-ketoacyl-ACP reductase
MSMEG_2030	2108966	2109559	+	594	NA	1.16904	0.000367645	0.000903976	0.908762	0.00340626	0.00646346	1.31677	0.000197215	0.000486791	TetR family transcriptional regulator
MSMEG_2032	2109768	2110526	+	759	NA	1.15677	1.18433e-07	7.3282e-07	1.50248	2.44183e-09	2.22631e-08	1.18854	1.88694e-07	9.50805e-07	hypothetical protein
MSMEG_2033	2110538	2111509	-	972	NA	0.71219	1.00589e-05	3.65899e-05	0.751559	1.25596e-05	4.07813e-05	0.210234	0.132503	0.173822	oxidoreductase, zinc-binding dehydrogenase
MSMEG_2034	2111627	2112715	+	1089	NA	-0.144832	0.719004	0.761641	NA	NA	NA	NA	NA	NA	aryl-alcohol dehydrogenase
MSMEG_2035	2113659	2115026	-	1368	NA	0.306303	0.040992	0.063264	0.516287	0.00254162	0.0049613	0.268829	0.113384	0.151407	amine oxidase
MSMEG_2036	2112758	2113684	+	927	NA	0.991835	0.000231712	0.00059341	1.32346	1.45738e-05	4.64391e-05	1.2929	6.5395e-05	0.000181227	alpha/beta hydrolase
MSMEG_2037	2115046	2116035	+	990	NA	-0.0171748	0.85323	0.878855	0.481342	0.000111002	0.000289409	0.63453	3.3101e-05	9.85097e-05	hypothetical protein
MSMEG_2038	2116080	2117639	+	1560	NA	0.30731	0.0165673	0.0280658	0.393793	0.00540669	0.00981706	0.160569	0.232461	0.287671	monooxygenase, flavin-binding family protein
MSMEG_2039	2117665	2118420	-	756	NA	0.0853761	0.513082	0.574859	-0.0473607	0.746737	0.794562	-0.56957	0.00936835	0.0160982	transcriptional regulator
MSMEG_2040	2118476	2118826	+	351	NA	0.00763571	0.967395	0.974212	-0.3663	0.109163	0.14886	-0.655262	0.0158846	0.0258288	hypothetical protein
MSMEG_2041	2118840	2119956	-	1117	NA	0.143674	0.209312	0.26532	0.0882863	0.45159	0.518717	-0.127691	0.339526	0.40181
MSMEG_2042	2119958	2121094	-	1137	NA	-0.171766	0.200808	0.256218	-0.135819	0.291511	0.356258	-0.20981	0.173845	0.221619	phosphotransferase enzyme family protein
MSMEG_2043	2121141	2121749	+	609	NA	-0.878288	0.0023285	0.00477147	-1.53799	5.90537e-05	0.000163292	-0.322578	0.240613	0.296464	TetR family transcriptional regulator
MSMEG_2044	2121822	2123135	+	1314	NA	-1.91134	8.98782e-12	2.0748e-10	-2.05538	1.69851e-11	3.02345e-10	-1.63306	3.68118e-09	2.8982e-08	integral membrane transporter
MSMEG_2045	2123135	2124499	+	1365	NA	-0.895121	1.2071e-08	1.00765e-07	-0.759134	3.77865e-07	1.85349e-06	-0.631833	4.11771e-06	1.50126e-05	monoxygenase
MSMEG_2046	2124514	2125188	+	675	NA	0.230822	0.0555215	0.0829161	-0.00832624	0.954726	0.965033	-0.0467285	0.729165	0.77327	GlcNAc-PI de-N-acetylase
MSMEG_2047	2126239	2127006	-	768	NA	-0.652205	0.00325002	0.00643782	-0.466706	0.03267	0.0504126	-0.470389	0.0620847	0.0881369	enoyl-CoA hydratase
MSMEG_2048	2125208	2126242	+	1035	NA	-0.236661	0.0998715	0.13937	-0.382061	0.0232038	0.0370677	-0.885305	0.000203831	0.000500427	alcohol dehydrogenase
MSMEG_2049	2127094	2127675	+	582	NA	0.822866	0.0162625	0.0276009	1.21734	4.77206e-05	0.000134694	1.2212	0.000646884	0.00143136	TetR family transcriptional regulator
MSMEG_2050	2127764	2129329	-	1566	nuoN	-1.04838	0.000226298	0.000581938	-1.46289	2.52299e-05	7.58672e-05	-2.20141	7.20684e-06	2.48037e-05	NADH dehydrogenase subunit N
MSMEG_2051	2129331	2130920	-	1590	nuoM	-1.35623	9.4935e-06	3.47016e-05	-1.62137	4.53803e-06	1.64696e-05	-2.03709	4.59079e-06	1.65552e-05	NADH dehydrogenase subunit M
MSMEG_2052	2130914	2132803	-	1890	nuoL	-1.4486	2.43162e-05	7.92752e-05	-1.86063	1.67046e-05	5.22817e-05	-2.29256	7.63015e-06	2.61248e-05	NADH dehydrogenase subunit L
MSMEG_2053	2132811	2133110	-	300	nuoK	-1.52346	0.000355236	0.000877778	-1.31689	0.00362361	0.0068347	-3.49546	5.89863e-05	0.000165156	NADH dehydrogenase subunit K
MSMEG_2054	2133116	2133874	-	759	NA	-2.96369	3.88596e-06	1.56219e-05	-2.44445	6.06875e-06	2.13262e-05	-2.96813	1.60404e-05	5.09956e-05	NADH dehydrogenase subunit J
MSMEG_2055	2133871	2134413	-	543	nuoI	-1.47898	0.0011977	0.00261975	-1.52771	0.000232093	0.000559513	-2.58805	4.9223e-05	0.000140796	NADH dehydrogenase subunit I
MSMEG_2056	2134406	2135632	-	1227	nuoH	-1.85296	4.05678e-07	2.14906e-06	-2.08135	4.4537e-07	2.13956e-06	-3.91711	4.49835e-08	2.63924e-07	NADH dehydrogenase subunit H
MSMEG_2057	2135629	2138013	-	2385	nuoG	-1.93619	2.50206e-09	2.60266e-08	-2.75031	1.91859e-10	2.46776e-09	-3.13366	8.61352e-09	6.11981e-08	NADH dehydrogenase subunit G
MSMEG_2058	2138102	2139433	-	1332	nuoF	-2.76359	1.99215e-09	2.13135e-08	-2.85223	2.5035e-09	2.27559e-08	-4.11136	3.57398e-09	2.82928e-08	NADH-quinone oxidoreductase subunit F
MSMEG_2059	2139430	2140167	-	738	NA	-3.06839	1.17561e-09	1.34657e-08	-3.29244	1.04979e-08	8.01891e-08	-3.81312	7.98182e-09	5.74211e-08	NADH dehydrogenase subunit E
MSMEG_2060	2140228	2141556	-	1329	nuoD	-3.40888	4.19222e-10	5.40567e-09	-3.24046	1.36303e-09	1.34972e-08	-4.85333	6.47253e-10	6.36842e-09	NADH dehydrogenase subunit D
MSMEG_2061	2141556	2142272	-	717	NA	-3.19628	2.35027e-09	2.45754e-08	-4.18764	5.20643e-09	4.30106e-08	-3.74251	2.98894e-08	1.84442e-07	NADH dehydrogenase subunit C
MSMEG_2062	2142269	2142823	-	555	nuoB	-3.32514	4.99762e-09	4.67223e-08	-4.18808	3.31781e-08	2.20242e-07	-4.16402	5.8775e-08	3.35914e-07	NADH dehydrogenase subunit B
MSMEG_2063	2142814	2143182	-	369	nuoA	-3.11836	3.29097e-07	1.78916e-06	-2.44603	5.03927e-06	1.80155e-05	-4.6879	1.79264e-06	7.09558e-06	NADH dehydrogenase subunit A
MSMEG_2064	2143366	2143764	-	399	NA	0.644797	5.10869e-05	0.000154626	0.695114	7.94243e-05	0.00021427	0.468351	0.00519571	0.00946277	two-component system response regulator
MSMEG_2065	2143828	2144346	-	519	NA	0.618655	0.0238779	0.0389761	1.34599	3.47012e-06	1.29233e-05	1.98329	5.49602e-08	3.16845e-07	hypothetical protein
MSMEG_2066	2144378	2144779	-	402	NA	-0.784932	0.000948849	0.0021242	-0.829735	0.0019655	0.00392247	-0.725291	0.00589166	0.0106039	hypothetical protein
MSMEG_2067	2144836	2145471	+	636	NA	7.56956	2.45447e-20	6.90888e-17	8.31277	8.39795e-20	5.02281e-16	7.6927	4.97072e-19	2.69368e-16	methyltransferase type 12
MSMEG_2068	2145479	2145835	-	357	NA	6.65414	5.12497e-19	5.12668e-16	7.2074	7.8732e-19	7.84826e-16	6.53235	1.31431e-17	1.91088e-15	hypothetical protein
MSMEG_2069	2145832	2146821	-	990	NA	5.37112	4.84982e-18	2.15272e-15	5.64993	3.45317e-17	8.3188e-15	5.04182	2.20661e-16	2.08788e-14	phosphotransferase enzyme family protein
MSMEG_2070	2146818	2148062	-	1245	NA	0.992125	6.38757e-08	4.31063e-07	0.883256	1.00301e-06	4.34487e-06	0.249133	0.0549367	0.0791008	acyl-CoA dehydrogenase
MSMEG_2071	2148073	2148684	-	612	NA	0.229541	0.160989	0.210927	-0.0799468	0.653442	0.712849	-0.571349	0.0135776	0.02242	TetR family transcriptional regulator
MSMEG_2072	2148691	2149593	-	903	NA	-0.00604119	0.947706	0.957759	-0.1761	0.114508	0.155124	-0.287534	0.0233838	0.0367689	3-hydroxy-3-methylglutaryl-CoA lyase
MSMEG_2073	2149593	2150795	-	1203	NA	-0.314014	0.00197637	0.0041074	-0.511269	0.000113214	0.000294406	-0.664934	6.43627e-06	2.24104e-05	CAIB/BAIF family protein
MSMEG_2074	2150792	2152021	-	1230	NA	-0.218518	0.0388524	0.0602719	-0.265984	0.0401821	0.0606432	-0.384556	0.00534495	0.00970491	hypothetical protein
MSMEG_2075	2152022	2153125	-	1104	hmgA	-0.913424	7.85177e-07	3.8159e-06	-0.796427	6.66795e-06	2.31866e-05	-0.556236	0.00030839	0.000727756	homogentisate 1,2-dioxygenase
MSMEG_2076	2153254	2153850	-	597	NA	-0.337891	0.0637324	0.0939858	-0.696229	0.00465352	0.00857446	-2.03979	1.20075e-06	4.92273e-06	hypothetical protein
MSMEG_2077	2153861	2155042	-	1182	NA	-0.552143	0.085408	0.121704	-0.729562	0.0205816	0.0331533	-0.0725567	0.804263	0.83581	acyl-CoA dehydrogenase
MSMEG_2078	2155501	2156478	+	978	NA	-0.345041	0.000114906	0.00031665	-0.44262	0.00012949	0.000331644	-0.655095	2.72027e-07	1.30665e-06	antigen 85-C
MSMEG_2079	2156545	2157543	-	999	NA	0.163135	0.088304	0.125385	0.193361	0.0668305	0.0954425	0.714677	3.46777e-06	1.29115e-05	alcohol dehydrogenase
MSMEG_2080	2157633	2158853	-	1221	NA	0.258335	0.00486134	0.00923931	0.705255	4.69706e-07	2.23011e-06	1.74623	1.84375e-12	3.77684e-11	acyl-CoA dehydrogenase
MSMEG_2081	2158889	2160217	-	1329	NA	0.661642	1.56236e-06	7.02945e-06	1.00151	1.18969e-08	8.88333e-08	2.34224	6.52684e-14	2.34377e-12	acyl-CoA dehydrogenase
MSMEG_2082	2160227	2160346	+	120	NA	0.615373	0.0649738	0.0955581	0.161279	0.62531	0.686486	0.471406	0.191427	0.242117	hypothetical protein
MSMEG_2083	2160404	2161186	-	783	NA	0.330501	0.0131254	0.0227159	0.456581	0.00537319	0.00976217	0.704654	0.00011967	0.000311507	inositol monophosphatase
MSMEG_2084	2161210	2161590	+	381	NA	0.358438	0.0273911	0.0441228	0.0787209	0.635882	0.696176	0.514986	0.0216471	0.0343097	hypothetical protein
MSMEG_2085	2161613	2162981	-	1369	NA	-0.241399	0.00586069	0.010965	-0.439134	0.000316864	0.000739433	-0.8	1.06727e-05	3.53641e-05
MSMEG_2086	2163153	2164259	+	1107	prfB	0.295433	0.00362266	0.00711027	0.265971	0.0080031	0.0140784	0.218219	0.026196	0.0407289	peptide chain release factor 2
MSMEG_2087	2164249	2165229	+	981	NA	0.215016	0.106659	0.147947	-0.0794984	0.54302	0.608772	-0.465716	0.0187598	0.0301422	transporter small conductance mechanosensitive ion channel (MscS) family protein
MSMEG_2088	2165307	2165747	+	441	NA	0.712207	0.000161236	0.000429723	0.691998	0.000886771	0.00189895	0.986764	7.56887e-05	0.000207344	hypothetical protein
MSMEG_2089	2165793	2166482	+	690	ftsE	-0.786145	1.33679e-06	6.12476e-06	-0.834161	8.74553e-07	3.85745e-06	-1.03899	9.43047e-07	3.93387e-06	cell division ATP-binding protein FtsE
MSMEG_2090	2166483	2167379	+	897	NA	-0.436769	0.000168142	0.000445559	-0.557811	1.0129e-05	3.37878e-05	-0.464346	5.99629e-05	0.000167419	cell division protein FtsX
MSMEG_2091	2167390	2167875	+	486	smpB	-0.193247	0.0839554	0.119815	-0.255203	0.0399438	0.0603445	-0.0739441	0.525028	0.584443	SsrA-binding protein
MSMEG_2092	2168040	2169143	+	1104	NA	-1.01685	6.47385e-10	7.94602e-09	-1.14498	5.98058e-10	6.56328e-09	-1.32441	1.22735e-10	1.45164e-09	D-aminopeptidase
MSMEG_2093	2169257	2169625	+	369	NA	0.0213936	0.831593	0.859814	0.338132	0.0264007	0.041718	0.594815	1.07272e-05	3.55248e-05	sRNA
MSMEG_2094	2169678	2171087	-	1410	NA	-2.10615	2.88902e-08	2.1702e-07	-1.98914	2.37224e-08	1.63649e-07	-1.70477	4.0736e-07	1.85364e-06	56kDa selenium binding protein
MSMEG_2095	2171219	2172142	+	924	NA	0.0739524	0.494098	0.556602	-0.0497718	0.691737	0.746801	-0.0408984	0.755445	0.794497	serine esterase, cutinase
MSMEG_2096	2172275	2173018	-	744	NA	-0.120266	0.62741	0.679241	-0.11206	0.65555	0.7147	0.312103	0.245593	0.301789	integral membrane protein
MSMEG_2097	2173038	2174138	-	1101	NA	-0.361094	0.10675	0.148039	-0.385551	0.0746182	0.105656	-0.428256	0.0820521	0.113325	acyl-coenzyme A:6-aminopenicillanic acid acyl-transferase
MSMEG_2098	2174138	2175013	-	876	NA	-0.888885	0.000101137	0.00028358	-0.386312	0.0465887	0.0690917	-0.100701	0.585821	0.642708	fumarylacetoacetate hydrolase
MSMEG_2099	2175058	2176023	-	966	NA	-0.603791	0.0011748	0.0025734	-0.35069	0.0458572	0.0682099	-0.453546	0.0217149	0.0343896	nitrate/sulfonate ABC transporter substrate-binding protein
MSMEG_2100	2176102	2177433	-	1332	NA	-0.997132	2.46031e-05	8.01237e-05	-0.776902	0.00137124	0.00282906	-0.82618	0.00142964	0.00294169	peptidase M20/M25/M40
MSMEG_2101	2177447	2178255	-	809	NA	-1.67363	0.000172256	0.000455054	-1.20456	0.00535396	0.0097361	-1.66908	0.00133063	0.00275988
MSMEG_2102	2178248	2179069	-	822	NA	-1.1732	0.00417181	0.00806935	-1.20382	0.000805515	0.0017399	-1.78186	8.81397e-05	0.000237416	nitrate transport ATP-binding protein NrtD
MSMEG_2103	2179121	2180020	-	900	NA	-2.19499	0.000211562	0.000547798	-3.94837	8.62068e-06	2.91631e-05	-7.10552	1.90223e-05	5.95234e-05	5,10-methylenetetrahydromethanopterin reductase
MSMEG_2104	2180401	2181750	-	1350	NA	-2.10646	3.41372e-12	9.31325e-11	-2.29903	3.334e-12	7.58199e-11	-2.40931	2.26132e-11	3.35317e-10	GntR family transcriptional regulator
MSMEG_2105	2182038	2183003	-	966	NA	-0.275022	0.213224	0.269547	-0.442088	0.0514391	0.0756287	-0.416981	0.109136	0.146193	ATP dependent DNA ligase
MSMEG_2106	2184617	2185249	-	633	NA	-0.351702	0.0227055	0.0372582	-0.611672	0.000761274	0.0016497	-1.22025	4.45824e-06	1.61162e-05	transcriptional regulator
MSMEG_2107	2183185	2184645	+	1461	NA	-0.832791	1.89012e-07	1.10248e-06	-0.923872	8.05811e-08	4.73434e-07	-1.49888	2.68049e-09	2.21001e-08	hypothetical protein
MSMEG_2108	2185414	2186352	+	939	NA	-0.32298	0.152186	0.200884	-0.941251	0.00093158	0.00198284	-0.899074	0.00655221	0.0116869	hypothetical protein
MSMEG_2109	2186345	2187502	+	1158	NA	-0.235266	0.297656	0.360769	-0.581253	0.0198888	0.0321413	-0.0769336	0.757173	0.796174	hypothetical protein
MSMEG_2110	2187612	2188592	+	981	NA	0.11154	0.244909	0.303958	0.305583	0.0238194	0.0379297	1.06655	2.33764e-08	1.46066e-07	hypothetical protein
MSMEG_2111	2188645	2189190	+	546	NA	0.808822	2.08689e-07	1.20553e-06	0.977054	3.45973e-08	2.27391e-07	1.16937	2.72664e-09	2.24186e-08	chorismate mutase
MSMEG_2112	2189268	2189852	+	585	NA	0.831623	0.000234728	0.000600015	2.11235	3.05544e-10	3.65492e-09	3.01374	7.60042e-12	1.29817e-10	hypothetical protein
MSMEG_2115	2189849	2190382	+	534	NA	1.1217	3.22879e-05	0.000102373	2.41137	1.33748e-10	1.81805e-09	3.20318	3.58069e-12	6.5878e-11	hypothetical protein
MSMEG_2116	2190853	2192436	-	1584	NA	-1.58182	6.99682e-12	1.75711e-10	-1.71831	8.8696e-12	1.72237e-10	-1.84876	6.47041e-12	1.12449e-10	PTS system, glucose-specific IIBC component
MSMEG_2117	2192581	2193051	+	471	NA	-0.644739	9.28427e-06	3.39989e-05	-0.621992	2.12901e-05	6.50671e-05	-0.442036	0.00114793	0.00241454	beta-glucoside-specific EII permease
MSMEG_2118	2193073	2193858	+	786	nagB	-0.610209	5.81996e-06	2.24207e-05	-0.634868	2.40025e-05	7.26513e-05	-0.648999	8.85849e-05	0.000238507	glucosamine-6-phosphate deaminase
MSMEG_2119	2193860	2195017	+	1158	nagA	-0.569955	1.8421e-05	6.13558e-05	-0.712988	1.61943e-06	6.63866e-06	-0.855255	3.91501e-07	1.7938e-06	N-acetylglucosamine-6-phosphate deacetylase
MSMEG_2120	2195157	2197775	+	2619	NA	-3.34686	4.41071e-14	2.40664e-12	-3.55055	1.16756e-13	4.35294e-12	-3.28399	1.57929e-12	3.29165e-11	hypothetical protein
MSMEG_2121	2197776	2200202	-	2427	NA	-3.62093	2.75161e-16	3.44065e-14	-3.71381	9.67169e-16	1.08168e-13	-3.80541	6.10037e-16	4.84858e-14	multiphosphoryl transfer protein (MTP)
MSMEG_2122	2200199	2200831	-	633	NA	-3.81276	1.59174e-14	1.03552e-12	-3.76313	7.90476e-15	5.62838e-13	-3.5468	4.12806e-14	1.64049e-12	dihydroxyacetone kinase subunit DhaL
MSMEG_2123	2200833	2201831	-	999	dhaK	-3.77868	4.05699e-16	4.59436e-14	-3.77135	1.75099e-15	1.63636e-13	-3.66192	3.02056e-15	1.91549e-13	dihydroxyacetone kinase subunit DhaK
MSMEG_2124	2201841	2202608	-	768	NA	-4.31941	1.88585e-16	2.53339e-14	-4.59229	4.61384e-17	1.02205e-14	-3.93906	1.03379e-14	5.17852e-13	glycerol uptake facilitator, MIP channel
MSMEG_2125	2202762	2203508	+	747	NA	-2.58087	1.54516e-10	2.40885e-09	-3.17418	6.424e-13	1.79542e-11	-3.17661	8.62458e-12	1.44413e-10	glycerol operon regulatory protein
MSMEG_2126	2203331	2203729	+	399	NA	0.384454	0.142926	0.19042	0.468687	0.0671338	0.0958528	0.521131	0.079999	0.110875	hypothetical protein
MSMEG_2127	2203799	2204158	+	360	NA	-1.37108	5.17527e-05	0.000156523	-1.50285	4.27648e-05	0.000122147	-0.221383	0.39533	0.458475	hypothetical protein
MSMEG_2128	2204236	2204883	+	648	NA	0.429558	0.0691321	0.101006	1.47448	2.65542e-06	1.02267e-05	2.19564	3.02458e-09	2.43314e-08	malonyl CoA decarboxylase
MSMEG_2129	2205039	2205167	+	129	NA	NA	NA	NA	3.39843	3.07147e-06	1.16048e-05	4.75711	4.1576e-10	4.32521e-09	hypothetical protein
MSMEG_2130	2205201	2206385	-	1185	NA	2.19526	2.51107e-11	4.94147e-10	5.31939	7.47265e-14	3.08234e-12	6.95509	6.67846e-18	1.13744e-15	acyl-CoA dehydrogenase
MSMEG_2131	2206382	2207962	-	1581	NA	2.21067	4.20493e-12	1.10209e-10	5.22409	2.53717e-14	1.28848e-12	6.9193	1.5459e-18	4.89482e-16	long-chain-fatty-acid--ACP ligase
MSMEG_2132	2207959	2208228	-	270	NA	1.86295	1.33217e-07	8.15885e-07	4.58265	6.23402e-12	1.27255e-10	5.96259	1.88193e-16	1.83905e-14	acyl carrier protein
MSMEG_2133	2208288	2209358	-	1071	NA	0.27157	0.0608011	0.0900168	0.396721	0.0113755	0.0194003	0.641712	0.00103426	0.0021956	hypothetical protein
MSMEG_2134	2209355	2209720	-	366	crcB	-0.0671582	0.769927	0.807461	-0.0600736	0.829436	0.863659	0.694142	0.012068	0.020128	camphor resistance protein CrcB
MSMEG_2135	2209717	2210115	-	399	NA	-0.0534935	0.82201	0.852845	-0.162603	0.530428	0.596781	0.388529	0.119867	0.158819	camphor resistance protein CrcB
MSMEG_2136	2210186	2211820	+	1635	pgm	0.601874	3.77888e-05	0.0001177	0.961012	4.36221e-07	2.09899e-06	1.28126	1.15018e-08	7.80005e-08	phosphoglucomutase
MSMEG_2137	2211817	2213085	+	1269	NA	0.63171	0.000723234	0.00166189	0.594403	0.00175546	0.00353993	0.437214	0.021654	0.0343114	permease of the major facilitator superfamily protein
MSMEG_2140	2213518	2214726	-	1209	NA	-0.677646	0.016666	0.0282135	-1.12403	0.00045813	0.00103634	-0.888247	0.00786387	0.013767	Fic family protein
MSMEG_2142	2215051	2215749	+	699	NA	-0.120095	0.30836	0.371493	-0.431955	0.00361546	0.00682148	-0.350726	0.0269099	0.04173	gp36 protein
MSMEG_2143	2215760	2216200	-	441	NA	0.200237	0.211883	0.268126	0.101091	0.554157	0.619401	-0.0427096	0.820694	0.850276	hypothetical protein
MSMEG_2144	2216197	2216793	-	597	NA	0.167912	0.124534	0.169145	0.268426	0.0232461	0.0371155	0.323097	0.0242757	0.0380509	hypothetical protein
MSMEG_2146	2217440	2221084	+	3645	NA	-0.135627	0.581603	0.63922	-0.585798	0.0492758	0.072734	-0.0425646	0.912666	0.929983	gp15 protein
MSMEG_2147	2221153	2222246	+	1094	NA	-0.358284	0.23323	0.291327	-0.71762	0.0322061	0.0497909	-1.04923	0.0180327	0.0290757
MSMEG_2149	2224483	2224938	+	456	NA	-0.490758	0.0267431	0.0431369	-0.580037	0.0159379	0.0262529	-0.304143	0.190497	0.241043	hypothetical protein
MSMEG_2152	2227457	2228022	-	566	NA	0.00712435	0.977188	0.981768	0.0261261	0.914904	0.933955	-0.7868	0.0234829	0.0369053
MSMEG_2153	2228170	2228763	-	594	NA	0.272275	0.0953269	0.133837	0.155513	0.299679	0.36475	-0.0805584	0.64076	0.693351	TetR family transcriptional regulator
MSMEG_2155	2229760	2230743	+	984	NA	-0.0120447	0.973415	0.97891	0.124165	0.742692	0.79082	0.870267	0.0230751	0.0363507	trans-2-enoyl-CoA reductase
MSMEG_2156	2230794	2231729	+	936	NA	-0.204347	0.491561	0.554265	0.0376935	0.897332	0.919784	0.602591	0.0684944	0.096478	hypothetical protein
MSMEG_2157	2231876	2232784	+	909	NA	-1.06025	0.000486291	0.00116237	-1.15783	0.000282205	0.000668727	-0.982285	0.0053998	0.00979259	hypothetical protein
MSMEG_2159	2232790	2233644	+	855	NA	0.138529	0.66817	0.716775	-0.0674917	0.842353	0.874976	-0.329447	0.413881	0.477758	hypothetical protein
MSMEG_2161	2234027	2237583	+	3557	NA	0.187809	0.436953	0.501165	0.428754	0.0938409	0.12995	0.775063	0.00629859	0.0112615
MSMEG_2162	2237715	2238554	+	840	NA	0.0642401	0.609803	0.664374	0.0731514	0.595145	0.658812	0.000104993	0.999502	0.999502	MmcJ protein
MSMEG_2163	2238574	2240016	+	1443	NA	0.167228	0.137944	0.184437	0.185507	0.134806	0.179732	0.0827961	0.487503	0.548096	aldehyde dehydrogenase
MSMEG_2164	2240142	2240876	+	735	NA	-0.105239	0.257749	0.317205	-0.189994	0.102713	0.141062	-0.288396	0.0195745	0.0312929	transcriptional regulator
MSMEG_2165	2241113	2241976	+	864	NA	-1.46455	0.000516078	0.00122383	-1.1921	0.00192428	0.00384792	-1.73391	0.000902983	0.0019404	transketolase
MSMEG_2166	2241973	2243007	+	1035	NA	-1.6222	5.58369e-05	0.000167065	-1.6089	0.000248863	0.000596572	-2.24158	3.57366e-05	0.00010551	transketolase
MSMEG_2167	2243141	2244442	+	1302	NA	-1.31712	5.90322e-06	2.26542e-05	-1.08904	2.63439e-05	7.89393e-05	-1.37575	7.33654e-05	0.000201442	aminopeptidase
MSMEG_2169	2245536	2247044	-	1509	accD	-1.99746	2.20671e-06	9.51486e-06	-1.91198	8.7494e-06	2.95651e-05	-1.24848	0.000518872	0.00117426	acetyl-CoA carboxylase, carboxyl transferase subunit beta
MSMEG_2170	2244650	2245630	+	981	NA	-0.858517	0.0298061	0.0475282	-0.49211	0.231701	0.290707	-0.663129	0.137482	0.179564	3-hydroxyisobutyrate dehydrogenase
MSMEG_2171	2247041	2248261	-	1221	NA	-1.93534	3.85751e-06	1.55492e-05	-2.03588	2.74358e-06	1.05256e-05	-1.17662	0.00131028	0.00272147	L-carnitine dehydratase/bile acid-inducible protein F
MSMEG_2172	2248470	2249870	-	1401	NA	-4.10844	9.22316e-15	6.59017e-13	-4.80584	4.06463e-14	1.88454e-12	-4.46325	2.19264e-13	6.43859e-12	dicarboxylate-carrier protein
MSMEG_2173	2250029	2250721	+	693	NA	-0.64768	3.75607e-05	0.000117172	-0.468946	0.00135268	0.00279558	-0.280909	0.054922	0.0790988	GntR family transcriptional regulator
MSMEG_2174	2250877	2253087	+	2211	NA	-0.446603	0.000454557	0.00109305	-0.300011	0.0105429	0.0180783	0.271836	0.0169315	0.0274412	superfamily protein I DNA or RNA helicase
MSMEG_2175	2253444	2254820	-	1377	NA	0.707649	4.25606e-05	0.000131067	0.658631	0.0001549	0.000389269	0.577452	0.00121644	0.00254429	nitrilotriacetate monooxygenase component A
MSMEG_2176	2253121	2253447	+	327	NA	0.0853521	0.489961	0.553084	0.125031	0.37451	0.443465	0.549797	0.00087105	0.00187856	hypothetical protein
MSMEG_2177	2254841	2256019	-	1179	NA	2.40052	1.27591e-08	1.05192e-07	2.26312	4.7021e-08	2.94793e-07	1.37291	0.000297642	0.000705185	fmnh2-utilizing oxygenase
MSMEG_2179	2256454	2257758	+	1305	NA	0.37462	0.035022	0.054926	0.149378	0.373822	0.442914	-0.183254	0.339296	0.401617	transcriptional regulatory protein
MSMEG_2180	2257799	2258323	-	525	NA	-0.0356325	0.895346	0.913923	-0.297887	0.26065	0.322429	0.186104	0.503628	0.563886	RemK protein
MSMEG_2182	2258412	2259011	+	600	NA	-0.236226	0.317854	0.381399	-0.119558	0.630382	0.691167	-0.595893	0.0333523	0.0506015	transcriptional regulator
MSMEG_2183	2259796	2260779	-	984	NA	0.0327279	0.86507	0.888525	0.0861946	0.712048	0.764707	0.432058	0.0974574	0.132364	hypothetical protein
MSMEG_2187	2263968	2265989	+	2022	NA	-0.937396	0.0249841	0.0405722	-0.890802	0.0412749	0.06212	-1.58695	0.00621757	0.0111367	urea amidolyase
MSMEG_2188	2267604	2268578	-	975	NA	-0.484685	0.000603054	0.00141278	-0.783843	1.02394e-05	3.41371e-05	-0.766642	0.000592712	0.00132328	integral membrane protein
MSMEG_2189	2265986	2267656	+	1671	atzF	-0.566421	0.00256843	0.00520801	-0.397742	0.0241683	0.0384749	-0.0989287	0.577134	0.63439	allophanate hydrolase
MSMEG_2190	2268648	2269790	-	1143	NA	-0.699766	0.045294	0.0690863	-1.20222	0.00265758	0.0051607	-1.53343	0.00184464	0.00370981	acyl-CoA dehydrogenase
MSMEG_2191	2269802	2271034	-	1233	NA	-0.767456	0.0040665	0.00789399	-0.999506	0.00158464	0.00322922	-1.38218	0.000267636	0.00064123	acyl-CoA dehydrogenase
MSMEG_2192	2271168	2271569	+	402	NA	0.14429	0.456414	0.520402	-0.939722	0.000449101	0.00101861	-2.19864	1.8694e-06	7.3749e-06	hypothetical protein
MSMEG_2193	2272412	2273065	-	654	NA	0.56078	0.0108955	0.0191886	0.114551	0.613823	0.676027	-0.206968	0.459194	0.520688	TetR family transcriptional regulator
MSMEG_2194	2271642	2272415	+	774	NA	-0.122686	0.623109	0.67556	-0.0740246	0.784869	0.828065	0.0670322	0.813655	0.844393	MerR family transcriptional regulator
MSMEG_2195	2273072	2273773	-	702	NA	0.603882	0.013152	0.0227554	0.119927	0.617934	0.679512	0.0188135	0.944197	0.955254	TetR family transcriptional regulator
MSMEG_2196	2275150	2276997	-	1848	NA	0.389868	0.000298151	0.000748745	0.231296	0.0237174	0.0377874	0.116268	0.254444	0.31119	sensory box/response regulator
MSMEG_2197	2274343	2275170	+	828	NA	-0.392556	0.00520153	0.00982057	-0.314046	0.0231691	0.0370322	-0.4788	0.00450172	0.00834154	hypothetical protein
MSMEG_2198	2277027	2279198	-	2172	NA	-0.17493	0.0530919	0.0797841	-0.233643	0.0246157	0.0391039	-0.358261	0.0019393	0.00388708	hypothetical protein
MSMEG_2199	2279195	2279959	-	765	NA	-0.844258	2.37217e-06	1.0112e-05	-1.05101	3.06737e-07	1.54427e-06	-1.10546	1.52155e-06	6.10773e-06	hypothetical protein
MSMEG_2200	2280439	2281332	+	894	purU	0.329488	0.000967798	0.00216151	-0.00192481	0.985694	0.988504	-0.28723	0.01222	0.0203643	formyltetrahydrofolate deformylase
MSMEG_2201	2281354	2281806	+	453	NA	0.045722	0.608162	0.662827	0.189718	0.0617805	0.0891039	0.216455	0.0395398	0.058939	ZbpA protein
MSMEG_2202	2281948	2283312	+	1365	NA	-1.12285	1.62177e-08	1.31007e-07	-1.30341	4.55989e-08	2.87384e-07	-1.2926	4.01879e-08	2.38844e-07	dimethylaniline monooxygenase
MSMEG_2203	2283309	2284205	+	897	NA	-1.28827	4.41666e-07	2.30111e-06	-1.86712	1.91278e-08	1.36194e-07	-2.0517	7.51009e-08	4.18781e-07	alpha/beta hydrolase
MSMEG_2204	2284280	2285101	-	822	NA	0.20839	0.246419	0.305391	-0.0308627	0.87065	0.898285	0.190614	0.3527	0.414602	carveol dehydrogenase
MSMEG_2205	2285144	2286337	-	1194	NA	0.197707	0.0868314	0.123586	0.00854285	0.940754	0.954964	0.0110362	0.932448	0.946903	acyl-CoA dehydrogenase
MSMEG_2206	2286455	2287189	+	735	fabG	0.328823	0.00908146	0.0163243	0.328742	0.0143565	0.0238981	-0.00809062	0.960993	0.96945	3-oxoacyl-ACP reductase
MSMEG_2207	2287186	2288409	+	1224	NA	0.35605	0.00112901	0.00248399	0.408539	0.000600062	0.0013263	0.192079	0.0797726	0.110613	acetyl-CoA acetyltransferase
MSMEG_2208	2288417	2289610	+	1194	NA	0.297178	0.0168731	0.0285034	0.221312	0.0824247	0.115615	0.164502	0.206299	0.258677	acyl-CoA dehydrogenase
MSMEG_2209	2289614	2290282	+	669	NA	0.353064	0.0424324	0.0653192	0.216393	0.199584	0.25474	-0.0487457	0.803147	0.834942	GntR family transcriptional regulator
MSMEG_2210	2290327	2291515	+	1189	NA	0.342288	0.0435116	0.0667067	0.184858	0.299561	0.36468	-0.141536	0.502065	0.562241
MSMEG_2211	2291531	2292370	-	840	NA	0.892691	0.000233352	0.000597261	1.03314	0.000110326	0.000287897	1.10935	0.000252467	0.000608063	DNA-binding protein
MSMEG_2212	2292544	2293488	+	945	NA	0.618497	0.0877033	0.124679	NA	NA	NA	NA	NA	NA	short chain dehydrogenase
MSMEG_2213	2293527	2294720	+	1194	NA	0.0796929	0.834174	0.861592	-0.60918	0.174157	0.225951	-0.629983	0.208418	0.261114	O-methyltransferase
MSMEG_2219	2300197	2301003	-	807	NA	-0.138179	0.75388	0.793823	NA	NA	NA	NA	NA	NA	enoyl-CoA hydratase/isomerase
MSMEG_2224	2303045	2304229	+	1185	NA	-0.0839905	0.499319	0.56164	-0.0115964	0.934725	0.949972	0.673839	0.00016244	0.000409605	acetyl-CoA C-acyltransferase
MSMEG_2225	2304294	2305031	-	738	NA	0.223914	0.0921984	0.1299	0.53058	0.000546204	0.0012158	0.714275	7.36061e-05	0.000201931	TetR family transcriptional regulator
MSMEG_2226	2305009	2305179	-	171	NA	0.279441	0.289239	0.351491	0.333844	0.263571	0.325572	0.16648	0.619626	0.674382	hypothetical protein
MSMEG_2227	2305317	2306081	+	765	NA	-0.553535	0.00760854	0.0138762	-0.772141	0.00253915	0.00495809	-1.50233	5.53319e-05	0.000156023	enoyl-CoA hydratase
MSMEG_2228	2306091	2306888	+	798	NA	-0.797944	0.000451781	0.00108768	-1.27366	1.08986e-05	3.59341e-05	-1.55402	3.60696e-05	0.000106336	oxidoreductase, short chain dehydrogenase/reductase
MSMEG_2229	2307025	2307846	+	822	NA	-1.03302	0.00697335	0.0128544	-1.12357	0.00482044	0.00885202	-1.77624	0.00161546	0.00328886	enoyl-CoA hydratase
MSMEG_2230	2307861	2309111	+	1251	NA	0.180239	0.532538	0.593666	0.204912	0.485356	0.551675	-1.30479	0.0124212	0.0206766	amidohydrolase
MSMEG_2231	2309115	2310743	+	1629	NA	-0.195368	0.574129	0.633092	-1.00731	0.0150238	0.0248774	-1.83373	0.0224021	0.0353745	acyl-CoA synthetase
MSMEG_2234	2312674	2313864	+	1191	NA	0.266188	0.476432	0.540047	0.1425	0.704468	0.75823	-0.125297	0.790658	0.824692	acyl-CoA dehydrogenase
MSMEG_2235	2313886	2315121	-	1236	NA	-0.40701	0.284509	0.346514	NA	NA	NA	NA	NA	NA	amidohydrolase
MSMEG_2242	2322534	2324021	+	1488	NA	-0.278822	0.440686	0.504867	0.176213	0.631299	0.692045	0.678409	0.089852	0.123031	coniferyl aldehyde dehydrogenase
MSMEG_2245	2327539	2327985	+	447	NA	0.246447	0.394885	0.460213	0.182261	0.543518	0.609102	-0.777292	0.0585631	0.0836356	bile-acid 7-alpha dehydratase
MSMEG_2246	2327988	2328650	-	663	NA	0.670905	0.00104544	0.00230943	0.495334	0.0138495	0.0231508	0.760784	0.00263926	0.00512798	hypothetical protein
MSMEG_2247	2328800	2329819	+	1020	NA	0.146469	0.545222	0.606004	-0.323909	0.232456	0.291269	-1.37144	0.00155449	0.00317666	dihydrokaempferol 4-reductase
MSMEG_2248	2330943	2333096	-	2154	NA	-0.535075	9.43623e-05	0.000266649	-0.648205	0.000201975	0.000495086	-0.0376978	0.745881	0.787077	two-component system sensor kinase
MSMEG_2249	2329816	2330946	+	1131	NA	0.827037	1.05111e-05	3.79134e-05	1.03245	4.31445e-07	2.0827e-06	1.17739	2.10612e-07	1.04622e-06	hypothetical protein
MSMEG_2251	2333298	2333648	+	351	NA	0.0132436	0.938392	0.950587	-0.115751	0.493264	0.559918	-0.365128	0.078652	0.109262	nitrate/nitrite response regulator protein
MSMEG_2252	2333717	2335201	+	1485	NA	-1.30395	1.32005e-06	6.06659e-06	-1.17916	6.30229e-06	2.20562e-05	-0.635584	0.00310836	0.00596169	flavin-type hydroxylase
MSMEG_2254	2335507	2336553	+	1047	NA	-0.459654	0.125709	0.170433	-0.200989	0.467508	0.534259	-0.255729	0.470744	0.532064	oxalate decarboxylase OxdC
MSMEG_2255	2336583	2338136	-	1554	NA	-0.664278	0.0135988	0.0234562	-0.571865	0.0806987	0.113407	-0.773908	0.0332572	0.0504893	carboxyl transferase domain-containing protein
MSMEG_2257	2339303	2340538	+	1236	NA	-1.84506	2.98075e-08	2.22795e-07	-2.20485	1.44691e-08	1.05665e-07	-2.92668	6.66736e-09	4.87658e-08	cytochrome P450-terp
MSMEG_2258	2340549	2340752	-	204	NA	-1.02748	0.0013674	0.00295007	-1.8566	1.4394e-05	4.59611e-05	-3.56547	6.11194e-07	2.6613e-06	hypothetical protein
MSMEG_2259	2340686	2342992	-	2307	NA	-1.23008	4.11574e-10	5.32385e-09	-2.06596	1.33255e-12	3.40597e-11	-3.16352	6.06942e-15	3.34998e-13	carbon starvation protein A
MSMEG_2260	2343165	2344226	-	1062	NA	-0.51298	0.0227075	0.0372582	-1.50692	4.11988e-05	0.000118182	-2.37542	2.11359e-06	8.24548e-06	transcriptional regulator
MSMEG_2261	2344455	2345024	+	570	NA	0.461916	0.0046894	0.00894937	-0.801959	0.00393887	0.0073597	-1.73617	2.09858e-07	1.04334e-06	hypothetical protein
MSMEG_2262	2345095	2346066	+	972	hybA	0.700341	5.01078e-06	1.95875e-05	-0.243429	0.302703	0.368131	-1.53559	7.43086e-09	5.36913e-08	hydrogenase-2, small subunit
[truncated: 4,082 more rows]

## Sheet: Table S2
Table S2. A dose-dependent effect of the compound 3a on expression
			Expression level of M. smegmatis mc2 155 genes at different concentrations of 3a , ddCt
			1/8 x MIC		1/4 x MIC		1/2 x MIC
Locus no	Gene	H37Rv LocusTag	logFC	FDR	logFC	FDR	logFC	FDR	Gene product
Upregulated
MSMEG_0014			1.22882	1.07948e-06	4.2861	2.48989e-10	6.39515	4.37703e-16	Formyl transferase
MSMEG_0018			2.47875	1.43802e-05	5.71971	9.33074e-10	7.79322	1.30298e-14	ABC transporter permease
MSMEG_0019			1.44843	1.82889e-09	5.03066	5.39946e-12	7.24329	1.10121e-16	amino acid adenylation protein
MSMEG_0103			1.18419	8.16503e-05	2.35581	4.63551e-08	3.91987	1.88429e-11	major facilitator family protein transporter
MSMEG_0172			3.43864	2.05931e-11	4.01429	8.54434e-13	4.59956	2.40584e-13	transmembrane protein
MSMEG_0185			3.92018	8.27287e-14	4.02482	1.44917e-13	3.02623	8.64317e-11	MmpL6 protein
MSMEG_0193			1.64137	1.2906e-07	2.03036	1.50438e-09	3.01067	1.12048e-11	N-acetylmuramic acid 6-phosphate etherase
MSMEG_0194			2.5413	2.54782e-10	3.00717	1.37943e-11	3.96526	5.61727e-13	serine esterase, cutinase
MSMEG_0306	nat	Rv3566c	6.31132	6.70759e-15	6.74193	2.39889e-15	6.05212	1.26131e-14	arylamine N-acetyltransferase
MSMEG_0536			3.9697	5.40499e-12	4.67437	1.98541e-12	4.02162	2.40623e-11	intracellular protease PfpI family protein
MSMEG_0573			9.41931	7.28624e-15	9.69061	6.17603e-15	9.06883	1.55326e-14	ECF sigma factor RpoE1
MSMEG_0574			9.02791	2.15272e-15	9.62032	1.73201e-15	9.56135	9.29547e-16	ECF sigma factor RpoE1
MSMEG_0576			4.01505	1.37914e-14	4.19105	1.12509e-14	3.17511	6.1367e-13	MmpL4 protein
MSMEG_0616	eccB3	Rv0283	2.20785	1.08522e-10	5.08077	1.72323e-12	6.70921	1.76493e-16	hypothetical protein
MSMEG_0617	eccC3	Rv0284	2.2124	4.96637e-11	5.19849	8.48251e-13	6.91565	4.65609e-16	ftsk/SpoIIIE family protein
MSMEG_0618	PE5	Rv0285	2.18077	3.10217e-06	5.25586	1.43529e-10	6.89038	1.36971e-13	PE family protein
MSMEG_0619	PPE4	Rv0286	2.31991	2.57234e-10	5.22843	1.02661e-12	6.69402	8.35526e-16	PPE family protein
MSMEG_0620	esxG	Rv0287	2.12658	2.65489e-09	5.00794	5.63215e-12	6.78215	7.829e-15	PE family protein
MSMEG_0621	esxR	Rv3019c	2.28208	4.38645e-09	5.33032	4.57818e-12	7.05118	9.33569e-16	low molecular weight protein antigen 7
MSMEG_0622	espG3	Rv0289	1.95927	1.87386e-10	5.06468	1.48743e-12	6.6779	2.26271e-16	DNA-binding protein
MSMEG_0623	eccD3	Rv0290	1.94745	6.61102e-10	4.94798	4.82674e-12	6.50039	6.27454e-15	secretion protein Snm4
MSMEG_0624	mycP3	Rv0291	2.04255	1.39253e-10	4.95535	9.29938e-13	6.47931	2.91995e-16	subtilase
MSMEG_0626	eccE3	Rv0292	1.93633	2.2676e-09	4.78865	8.97397e-13	6.21147	1.38382e-15	hypothetical protein
MSMEG_1112			2.63342	2.72178e-10	3.61746	8.49375e-12	3.61483	1.1087e-10	aconitate hydratase
MSMEG_1114			3.86424	9.49664e-12	4.09577	1.60738e-12	3.1895	2.30444e-09	short chain dehydrogenase
MSMEG_1131			1.3791	0.000144125	4.59286	1.08168e-13	5.40085	2.47581e-13	tryptophan-rich sensory protein
MSMEG_1381			2.32116	1.48305e-08	2.70222	1.13907e-08	4.44313	7.13887e-13	MmpS5 protein
MSMEG_1382			2.37837	1.28815e-11	3.14248	8.48251e-13	4.54391	1.40403e-14	MmpL5 protein
MSMEG_1755			5.41093	1.10147e-12	5.33676	2.92018e-12	3.50145	1.61769e-08	anti-sigm factor, ChrR
MSMEG_1771			3.07974	6.12574e-05	7.05718	1.54662e-13	7.83611	1.18083e-12	methylase
MSMEG_1821	fadE25	Rv3274c	1.48749	4.26866e-07	2.47106	4.83449e-09	3.41096	5.61809e-11	acyl-CoA dehydrogenase
MSMEG_1950			3.53094	8.47843e-05	7.31593	2.00819e-14	7.86043	1.89905e-14	hypothetical protein
MSMEG_1951			2.55577	0.000278593	6.1193	4.14602e-12	6.93103	2.78525e-12	hypothetical protein
MSMEG_2067			7.56956	6.90888e-17	8.31277	5.02281e-16	7.6927	2.69368e-16	methyltransferase type 12
MSMEG_2068			6.65414	5.12668e-16	7.2074	7.84826e-16	6.53235	1.91088e-15	hypothetical protein
MSMEG_2069			5.37112	2.15272e-15	5.64993	8.3188e-15	5.04182	2.08788e-14	phosphotransferase enzyme family protein
MSMEG_2115			1.1217	0.000102373	2.41137	1.81805e-09	3.20318	6.5878e-11	hypothetical protein
MSMEG_2130			2.19526	4.94147e-10	5.31939	3.08234e-12	6.95509	1.13744e-15	acyl-CoA dehydrogenase
MSMEG_2131			2.21067	1.10209e-10	5.22409	1.28848e-12	6.9193	4.89482e-16	long-chain-fatty-acid--ACP ligase
MSMEG_2132	mbtL	Rv1344	1.86295	8.15885e-07	4.58265	1.27255e-10	5.96259	1.83905e-14	acyl carrier protein
MSMEG_2991			2.16121	4.87366e-08	2.67452	1.87369e-09	3.76454	7.68535e-11	permease of the major facilitator superfamily protein
MSMEG_3137			3.95389	5.3486e-12	4.19148	1.99949e-12	3.26848	7.09099e-10	oxidoreductase
MSMEG_3242			4.5006	8.71318e-10	5.25996	7.97763e-11	5.31937	8.91753e-11	starvation-inducible DNA-binding protein or fine tangled pili major subunit
MSMEG_3465			2.38306	6.50805e-11	3.5065	1.0269e-12	5.06977	1.3507e-14	fatty-acid--CoA ligase
MSMEG_3509			6.407	7.2079e-16	7.01174	1.11122e-15	6.46769	5.16567e-16	hypothetical protein
MSMEG_3511			5.94591	3.39276e-15	6.16401	2.21043e-15	5.38454	1.83905e-14	hydroxylase
MSMEG_3584			5.19502	1.86574e-12	5.2154	3.24951e-12	3.78697	5.94539e-09	membrane protein, MmpL family protein
MSMEG_3599			3.7765	7.13359e-13	4.26749	3.19442e-13	3.25876	2.43782e-12	LacI family transcriptional regulator
MSMEG_3600			4.48501	3.13495e-08	5.15355	2.02088e-09	4.31309	6.53631e-08	hypothetical protein
MSMEG_3601			3.59571	1.02734e-11	4.56966	1.33115e-13	3.83163	2.78525e-12	ribose/xylose/arabinose/galactoside ABC-type transport systems, permeases
MSMEG_3602			2.92495	8.91728e-10	4.111	1.02661e-12	3.48835	1.79941e-11	ribose transport ATP-binding protein RbsA
MSMEG_3603			2.90553	3.82172e-08	4.11694	4.35294e-12	3.25611	1.17889e-09	oxidoreductase, zinc-binding dehydrogenase
MSMEG_3604	Rv1928c	Rv1928c	2.71289	2.15089e-06	4.14987	3.18731e-10	3.49527	3.37797e-08	sorbitol utilization protein SOU2
MSMEG_3605			1.78195	1.36277e-05	3.6101	3.24951e-12	3.16919	1.83228e-10	sorbitol dehydrogenase
MSMEG_3629			1.75156	2.37007e-08	4.40802	9.23224e-12	6.22975	5.09436e-16	hypothetical protein
MSMEG_3680			8.46962	4.51151e-16	8.73717	5.92068e-16	8.12431	5.8167e-15	hypothetical protein
MSMEG_3809			5.12269	3.79564e-15	5.69772	1.63944e-15	4.54697	1.21077e-13	hypothetical protein
MSMEG_3815			4.68211	8.40161e-15	4.73784	2.12469e-14	3.88365	1.45182e-13	drug efflux membrane protein
MSMEG_3865			3.3427	1.39969e-07	3.12843	4.95395e-07	4.02861	3.25547e-08	hypothetical protein
MSMEG_4032			4.75319	1.99323e-12	4.7305	6.00338e-12	3.4132	4.84134e-09	zinc-binding alcohol dehydrogenase
MSMEG_4063			4.7937	1.91691e-14	4.98746	6.14816e-15	3.40863	8.30222e-13	amidohydrolase
MSMEG_4064			6.41734	8.443e-15	6.49237	3.60105e-14	5.18384	3.04769e-12	zinc-binding alcohol dehydrogenase
MSMEG_4138			5.38577	1.90671e-10	5.46642	1.31567e-10	3.57296	1.48083e-06	aliphatic nitrilase
MSMEG_4141			5.18824	9.4454e-15	5.2812	1.38876e-14	3.81544	2.00194e-12	hypothetical protein
MSMEG_4195	Rv2137c	Rv2137c	1.29739	1.55439e-05	2.04547	9.76337e-08	3.15527	9.12576e-10	hypothetical protein
MSMEG_4214			1.86346	2.6115e-10	2.45027	6.16735e-12	3.01758	1.79238e-12	glutamine amidotransferase
MSMEG_4298	panB	Rv2225	4.06974	3.86189e-13	4.22713	6.93749e-13	3.4954	4.13191e-12	3-methyl-2-oxobutanoate hydroxymethyltransferase
MSMEG_4351			5.83209	3.86136e-15	6.006	2.00819e-14	4.44995	1.36483e-12	oxidoreductase YjgI
MSMEG_4465			7.43531	1.91691e-14	7.61194	1.08168e-13	6.14482	1.77498e-12	cutinase
MSMEG_4498			6.96505	1.72176e-08	7.11723	3.35533e-08	6.68251	1.36154e-07	hypothetical protein
MSMEG_4500			8.92076	5.66601e-08	9.34632	2.18942e-08	8.60195	3.32955e-07	hypothetical protein
MSMEG_4509	mbtG	Rv2378c	2.31838	5.87298e-09	5.46996	1.89194e-12	6.94032	7.746e-16	MbtG protein
MSMEG_4510	mbtF	Rv2379c	2.73548	5.9089e-12	5.88185	3.54356e-13	7.37656	1.21652e-16	peptide synthetase mbtf
MSMEG_4511	mbtE	Rv2380c	2.74119	1.99773e-11	5.98051	3.59965e-13	7.63191	4.89482e-16	linear gramicidin synthetase subunit B
MSMEG_4512	mbtD	Rv2381c	2.6175	6.02044e-10	5.72996	2.55309e-12	7.27671	1.02468e-15	polyketide synthase
MSMEG_4513	mbtC	Rv2382c	2.5874	3.19812e-08	5.82066	3.63078e-12	7.28942	9.33569e-16	polyketide synthase
MSMEG_4514			2.07092	3.33081e-07	5.05152	1.8063e-11	6.54364	1.38382e-15	thioesterase
MSMEG_4515	mbtB	Rv2383c	2.30021	5.72057e-12	5.61101	2.3513e-13	7.27714	1.10121e-16	non-ribosomal peptide synthetase
MSMEG_4516	mbtA	Rv2384	1.4067	2.35242e-06	4.13541	5.7437e-12	5.35164	1.07622e-14	2,3-dihydroxybenzoate-AMP ligase
MSMEG_4546			6.32595	5.31531e-14	6.65204	2.78243e-14	5.34531	1.33151e-12
MSMEG_4547			4.94227	3.56707e-13	5.37778	3.63086e-14	4.39245	3.85568e-11	acyl-CoA dehydrogenase
MSMEG_4618			1.28562	0.000113114	3.21457	3.88168e-10	3.72804	2.66942e-09	isochorismatase
MSMEG_4890			5.11131	2.15272e-15	5.73836	2.6972e-15	6.30849	5.09436e-16	alkylhydroperoxidase
MSMEG_4891	ahpC	Rv2428	5.13507	2.15272e-15	5.77862	4.44485e-15	6.3291	5.09436e-16	alkylhydroperoxidase
MSMEG_4961			7.74387	8.26811e-16	8.11165	1.11122e-15	7.52044	8.09069e-16	hypothetical protein
MSMEG_5039			1.37137	4.2982e-07	4.65957	4.14602e-12	6.53357	4.89482e-16	siderophore-interacting protein
MSMEG_5119	rocA	Rv1187	1.79706	5.49402e-05	2.40725	2.14568e-06	3.00122	2.89438e-07	1-pyrroline-5-carboxylate dehydrogenase
MSMEG_5125			2.7592	3.66664e-08	3.23532	6.78119e-09	3.04627	1.52252e-08	hypothetical protein
MSMEG_5230	Rv2632c	Rv2632c	1.18229	2.72829e-06	2.01924	2.27659e-09	3.25809	2.31389e-11	hypothetical protein
MSMEG_5246	acg	Rv2032	1.48402	2.01361e-09	2.40691	8.96783e-12	3.28848	3.34998e-13	hypothetical protein
MSMEG_5343			2.12538	9.18902e-07	3.37957	2.00362e-09	4.23406	5.42945e-10	hypothetical protein
MSMEG_5558			9.36548	6.90888e-17	9.78054	7.84239e-16	9.35466	1.00065e-15	hypothetical protein
MSMEG_5559	sugI	Rv3331	3.8699	5.16395e-09	3.76227	1.53189e-08	3.11698	9.62376e-07	metabolite/sugar transporter
MSMEG_5659	Rv0194	Rv0194	3.96428	1.9136e-14	4.10399	2.78243e-14	3.54735	2.22068e-13	ABC transporter ATP-binding protein
MSMEG_5660			4.36687	1.37914e-14	4.61604	2.29267e-14	4.03518	1.32924e-13	ABC transporter ATP-binding protein
MSMEG_5661			5.92684	7.2079e-16	6.52901	1.11122e-15	6.26559	1.02707e-15	ABC transporter ATP-binding protein
MSMEG_5722			2.75916	1.78232e-05	4.45732	1.31484e-08	5.59587	9.58199e-10	hypothetical protein
MSMEG_5739			8.25334	9.5782e-17	8.73597	7.84239e-16	7.75589	1.84009e-16	long-chain fatty-acid--CoA ligase
MSMEG_5819			10.2788	6.90888e-17	10.6392	7.84239e-16	10.0786	1.10121e-16	pyridoxamine 5'-phosphate oxidase
MSMEG_5820			7.61814	7.26073e-16	8.10509	1.21195e-15	7.30902	2.02584e-15	hypothetical protein
MSMEG_5821			4.94449	2.53339e-14	4.79478	1.08168e-13	3.9335	1.00504e-11	caax amino protease
MSMEG_5822			6.20241	7.86018e-16	6.42069	1.73201e-15	5.58795	2.50192e-14	hypothetical protein
MSMEG_6033			1.32241	1.29933e-09	4.30739	1.98384e-12	6.21996	3.06501e-16	hypothetical protein
MSMEG_6065			5.00491	2.08617e-11	5.03005	4.42534e-11	3.32324	3.43174e-08	30S ribosomal protein S18
MSMEG_6066			5.44753	6.79661e-11	5.45262	2.05685e-12	3.66282	2.42183e-08	30S ribosomal protein S14
MSMEG_6068	rpmB2	Rv2058c	5.0387	2.8772e-11	4.78637	2.08209e-10	3.01448	2.99003e-07	50S ribosomal protein L28
MSMEG_6069			4.94978	7.77456e-11	5.02469	1.54662e-13	3.63305	1.36536e-11	CobW/P47K domain-containing protein
MSMEG_6070			4.64393	4.61135e-10	4.79465	3.41493e-11	3.40895	3.06009e-08	50S ribosomal protein L31
MSMEG_6209			3.85159	1.10556e-08	4.69783	1.08125e-11	5.60594	2.2461e-12	hypothetical protein
MSMEG_6210			3.94892	6.89588e-11	4.84385	4.54252e-12	5.78157	2.13847e-13	hypothetical protein
MSMEG_6232			1.75814	0.000234627	3.9642	5.07059e-10	4.79807	4.03678e-10	catalase KatA
MSMEG_6253			4.14793	4.68774e-12	4.40753	1.98541e-12	4.57339	2.34377e-12	fur family protein transcriptional regulator
MSMEG_6419	Rv3839	Rv3839	1.65694	3.60532e-06	5.97701	9.63718e-11	8.98713	2.32242e-16	hypothetical protein
MSMEG_6472			5.64391	8.51839e-08	5.11656	3.26489e-07	4.6216	1.23174e-05	hypothetical protein
MSMEG_6498			8.68321	1.38069e-13	8.77839	1.74803e-13	8.04387	2.34635e-11	hypothetical protein
MSMEG_6566			5.8126	8.44096e-10	6.64413	5.09544e-11	5.71417	4.41003e-09	hypothetical protein
MSMEG_6602			1.89943	1.72802e-05	2.33801	3.60151e-07	3.50175	3.61716e-09	oxidoreductase
MSMEG_6603			2.88682	4.44133e-05	3.41912	2.14464e-06	4.34429	8.68526e-08	NADH:flavin oxidoreductase
MSMEG_6747			5.17531	3.59782e-14	5.31995	6.19522e-14	3.84099	1.25696e-11	oxidoreductase
MSMEG_6753			5.40523	4.39479e-14	5.62706	2.96569e-14	4.35244	9.27668e-12	oxidoreductase, short chain dehydrogenase/reductase
Downregulated
MSMEG_0113			-4.14928	4.96459e-08	-3.72693	3.07308e-07	-3.12241	1.67499e-06	taurine transporter permease TauC
MSMEG_0114			-3.85489	3.15827e-10	-3.49373	1.62575e-09	-3.38868	2.62742e-09	extracellular solute-binding protein
MSMEG_0130	mce1R	Rv0165c	-2.34733	1.85827e-10	-2.55504	2.63986e-11	-3.02824	3.20266e-09	GntR family transcriptional regulator
MSMEG_0131	fadD5	Rv0166	-2.81383	5.85283e-13	-3.4208	5.34483e-14	-4.29546	9.5068e-15	long-chain-fatty-acid--CoA ligase
MSMEG_0132	yrbE1A	Rv0167	-2.40281	1.96057e-11	-2.99222	1.45838e-12	-3.2855	2.61456e-12	hypothetical protein
MSMEG_0167			-3.32901	1.71921e-11	-3.45993	9.09674e-12	-3.94766	4.35999e-11	transmembrane transporter
MSMEG_0168			-3.60668	1.60367e-09	-4.0348	5.16899e-10	-3.53877	8.67021e-09	formyl-coenzyme A transferase
MSMEG_0277			-2.96276	0.000398245	-4.72501	3.41992e-05	-4.19282	0.00028387	aminotransferase
MSMEG_0279			-3.31504	2.19628e-10	-3.57149	3.92094e-10	-4.72921	1.44382e-10	amino acid permease
MSMEG_0330			-3.52907	1.1156e-12	-4.25836	3.9381e-12	-5.45731	6.12967e-13	LuxR family transcriptional regulator
MSMEG_0331			-4.48119	3.51548e-12	-5.04453	3.24951e-12	-5.27189	3.85568e-11	LuxR family transcriptional regulator
MSMEG_0417	Rv0247c	Rv0247c	-4.80103	1.87559e-13	-4.5325	5.96313e-12	-4.08246	9.50472e-12	fumarate reductase iron-sulfur subunit
MSMEG_0418	Rv0248c	Rv0248c	-5.67942	6.70759e-15	-5.58693	8.3188e-15	-4.94064	7.00246e-14	succinate dehydrogenase flavoprotein subunit
MSMEG_0419	Rv0249c	Rv0249c	-6.13423	5.13109e-15	-5.8903	8.95078e-13	-6.11299	3.58328e-14	integral membrane protein
MSMEG_0420	Rv0250c	Rv0250c	-7.20341	1.44758e-12	-7.28037	7.14528e-13	-7.81628	1.23809e-13	hypothetical protein
MSMEG_0453			-2.97744	3.96108e-11	-3.41137	2.67867e-11	-4.22826	1.9056e-11	shikimate kinase
MSMEG_0520			-3.58581	4.19708e-13	-3.72189	3.54356e-13	-3.83716	1.00815e-12	porin
MSMEG_0550			-3.85688	2.3305e-13	-3.70446	1.10017e-12	-3.04844	8.35983e-12	sulfonate binding protein
MSMEG_0551			-4.10207	1.13287e-13	-4.46961	1.12594e-13	-3.84844	1.55056e-11	nitrate/sulfonate/bicarbonate ABC transporter ATPase
MSMEG_0554			-3.20835	1.94476e-06	-3.2292	8.50785e-06	-3.20447	4.1988e-05	ABC transporter permease
MSMEG_0555			-2.48275	6.7265e-05	-2.84774	7.05156e-05	-3.01868	0.000134147	ABC transporter permease
MSMEG_0714			-3.87785	6.35225e-14	-4.09011	1.08168e-13	-4.56856	6.94198e-13	acyl-CoA dehydrogenase
MSMEG_0715			-3.72662	5.50812e-11	-3.82843	2.23138e-10	-5.14359	5.88542e-11	3-oxoacyl-ACP reductase
MSMEG_0716			-6.24217	2.91188e-12	-6.39735	4.78478e-12	-7.26787	1.52102e-11	major facilitator superfamily protein
MSMEG_0718			-4.25006	1.5936e-11	-4.18352	1.17659e-11	-3.90804	6.94522e-10	acetyl-CoA synthetase
MSMEG_0747			-1.77246	0.000321234	-2.71851	4.0771e-05	-3.40749	4.95386e-05	carbon monoxide dehydrogenase F protein
MSMEG_0889			-1.94639	6.49349e-11	-2.17354	3.92373e-11	-3.11792	1.25697e-12	succinate-semialdehyde dehydrogenase
MSMEG_0932	Rv0485	Rv0485	-4.68227	4.10735e-15	-4.58323	2.94026e-14	-4.03006	3.43483e-14	ROK family protein
MSMEG_1141			-3.18724	2.155e-08	-3.64507	1.25657e-08	-3.4113	7.79283e-08	ABC transporter
MSMEG_1300			-2.56576	2.23666e-07	-3.98063	5.98151e-07	-3.36796	1.00268e-05	hypothetical protein
MSMEG_1369			-2.63398	2.71935e-12	-3.45756	6.86606e-13	-3.54044	1.92754e-11	LacI family transcriptional regulator
MSMEG_1370			-6.20479	1.7324e-14	-7.98121	1.46529e-14	-8.92254	1.07622e-14	2-deoxy-scyllo-inosamine dehydrogenase
MSMEG_1371			-5.90274	5.19281e-15	-7.32267	8.3188e-15	-7.89513	3.64008e-13	hypothetical protein
MSMEG_1372			-5.73305	4.5271e-13	-7.94194	2.24597e-13	-9.90345	7.52062e-13	ABC transporter ATP-binding protein
MSMEG_1373			-5.95793	2.8019e-14	-7.17022	3.60105e-14	-8.60657	4.92582e-13	ribose/xylose/arabinose/galactoside ABC-type transport systems, permeases
MSMEG_1374			-5.44325	6.21263e-15	-6.30411	6.14816e-15	-7.29772	4.65609e-16	ribose ABC transporter periplasmic binding protein
MSMEG_1375			-4.94799	2.75758e-13	-4.41244	4.37931e-12	-4.76648	1.64349e-12	tagatose-1,6-bisphosphate aldolase GatY
MSMEG_1421			-2.09714	1.77186e-09	-2.83943	2.63609e-11	-3.56573	1.8275e-11	hypothetical protein
MSMEG_1422	Rv0692	Rv0692	-2.00471	3.91114e-11	-2.5936	3.41036e-12	-3.43621	2.44261e-13	hypothetical protein
MSMEG_1423	pqqE	Rv0693	-2.18187	2.18998e-11	-2.83291	3.24951e-12	-3.63979	1.42782e-13	radical SAM domain-containing protein
MSMEG_1424	lldD1	Rv0694	-2.09	6.98315e-11	-2.53995	1.11627e-11	-3.45996	3.23628e-13	FMN-dependent dehydrogenase
MSMEG_1425	Rv0695	Rv0695	-2.12965	5.47312e-11	-2.74158	1.98541e-12	-3.32254	2.52455e-12	creatininase subfamily protein
MSMEG_1535			-1.73894	0.000890618	-2.90631	8.31644e-05	-3.54508	0.000244181	hypothetical protein
MSMEG_1543			-2.77201	1.64993e-12	-3.58529	4.70023e-13	-5.36723	1.21966e-15	eptc-inducible aldehyde dehydrogenase
MSMEG_1544			-2.723	3.15827e-10	-3.76253	2.25229e-13	-5.80907	4.98238e-13	PduO protein
MSMEG_1545			-2.70839	8.19314e-10	-3.72303	5.11123e-11	-4.70906	6.86368e-11	hypothetical protein
MSMEG_1548			-1.39645	9.77767e-10	-2.02283	4.86732e-11	-3.72158	3.8867e-14	propanediol utilization: dehydratase, medium subunit
MSMEG_1549			-1.69418	4.25076e-10	-2.4497	6.16896e-12	-4.27721	3.97156e-14
MSMEG_1550			-2.05503	4.71813e-06	-3.1219	2.34285e-07	-4.71149	3.04438e-07	PduH protein
MSMEG_1625			-2.13781	2.42612e-08	-2.86261	1.50941e-08	-3.3567	7.79283e-08	amino acid transporter
MSMEG_1705			-3.01197	2.09074e-08	-2.62036	7.07622e-08	-3.70114	4.07066e-08	D-xylose transport ATP-binding protein XylG
MSMEG_1709			-3.45245	2.02445e-05	-3.87988	2.12271e-05	-3.82905	8.62166e-05	ABC transporter
MSMEG_1710			-3.9834	1.14085e-05	-4.62462	1.22914e-05	-4.91185	2.0974e-05	ribose transporter permease RbsC
MSMEG_1711			-3.5176	1.75635e-07	-6.69523	6.85274e-08	-8.52017	1.04825e-06	ABC transporter ATP-binding protein
MSMEG_1712			-5.87426	2.24369e-10	-5.21531	5.26041e-10	-5.57394	8.48669e-09	ABC transporter periplasmic protein
MSMEG_1713			-3.2311	1.37677e-06	-2.84627	3.60439e-06	-5.54306	1.22396e-06	ribulokinase
MSMEG_1719			-1.71475	2.81782e-05	-2.70523	1.26231e-06	-3.38681	2.57067e-06
MSMEG_2056	nuoH	Rv3152	-1.85296	2.14906e-06	-2.08135	2.13956e-06	-3.91711	2.63924e-07	NADH dehydrogenase subunit H
MSMEG_2057	nuoG	Rv3151	-1.93619	2.60266e-08	-2.75031	2.46776e-09	-3.13366	6.11981e-08	NADH dehydrogenase subunit G
MSMEG_2058	nuoF	Rv3150	-2.76359	2.13135e-08	-2.85223	2.27559e-08	-4.11136	2.82928e-08	NADH-quinone oxidoreductase subunit F
MSMEG_2059	nuoE	Rv3149	-3.06839	1.34657e-08	-3.29244	8.01891e-08	-3.81312	5.74211e-08	NADH dehydrogenase subunit E
MSMEG_2060	nuoD	Rv3148	-3.40888	5.40567e-09	-3.24046	1.34972e-08	-4.85333	6.36842e-09	NADH dehydrogenase subunit D
MSMEG_2061	nuoC	Rv3147	-3.19628	2.45754e-08	-4.18764	4.30106e-08	-3.74251	1.84442e-07	NADH dehydrogenase subunit C
MSMEG_2062	nuoB	Rv3146	-3.32514	4.67223e-08	-4.18808	2.20242e-07	-4.16402	3.35914e-07	NADH dehydrogenase subunit B
MSMEG_2063	nuoA	Rv3145	-3.11836	1.78916e-06	-2.44603	1.80155e-05	-4.6879	7.09558e-06	NADH dehydrogenase subunit A
MSMEG_2103			-2.19499	0.000547798	-3.94837	2.91631e-05	-7.10552	5.95234e-05	5,10-methylenetetrahydromethanopterin reductase
MSMEG_2120			-3.34686	2.40664e-12	-3.55055	4.35294e-12	-3.28399	3.29165e-11	hypothetical protein
MSMEG_2121			-3.62093	3.44065e-14	-3.71381	1.08168e-13	-3.80541	4.84858e-14	multiphosphoryl transfer protein (MTP)
MSMEG_2122			-3.81276	1.03552e-12	-3.76313	5.62838e-13	-3.5468	1.64049e-12	dihydroxyacetone kinase subunit DhaL
MSMEG_2123			-3.77868	4.59436e-14	-3.77135	1.63636e-13	-3.66192	1.91549e-13	dihydroxyacetone kinase subunit DhaK
MSMEG_2124			-4.31941	2.53339e-14	-4.59229	1.02205e-14	-3.93906	5.17852e-13	glycerol uptake facilitator, MIP channel
MSMEG_2125			-2.58087	2.40885e-09	-3.17418	1.79542e-11	-3.17661	1.44413e-10	glycerol operon regulatory protein
MSMEG_2172			-4.10844	6.59017e-13	-4.80584	1.88454e-12	-4.46325	6.43859e-12	dicarboxylate-carrier protein
MSMEG_2259	cstA	Rv3063	-1.23008	5.32385e-09	-2.06596	3.40597e-11	-3.16352	3.34998e-13	carbon starvation protein A
MSMEG_2548			-5.72646	1.05384e-06	-4.68191	6.91461e-06	-4.11384	2.07765e-05	3-oxoacyl-ACP reductase
MSMEG_2633			-4.45158	5.60883e-12	-4.95695	9.008e-11	-4.92406	4.52784e-11	ABC transporter ATP-binding protein
MSMEG_2634			-4.08352	1.96057e-11	-5.11656	6.93749e-13	-5.0207	4.26044e-12	hypothetical protein
MSMEG_2635			-4.60905	2.04709e-11	-5.47374	4.32177e-11	-4.76847	6.68347e-10	ABC transporter permease
MSMEG_2737	PE16	Rv1430	-3.03578	1.66492e-12	-3.39796	1.14243e-12	-3.45638	1.43923e-12	PPE family protein
MSMEG_3008			-2.4197	3.69976e-08	-2.3987	1.12207e-08	-3.38003	1.99289e-08	sigma 54 type regulator
MSMEG_3781	Rv1645c	Rv1645c	-2.26512	1.56219e-05	-3.29346	1.54223e-06	-4.04253	4.86426e-06	hypothetical protein
MSMEG_3785			-1.98617	8.31434e-09	-2.38612	3.21249e-09	-3.12905	3.79535e-09	PfkB-family protein carbohydrate kinase
MSMEG_3786			-2.59411	9.78389e-11	-2.77554	2.54074e-10	-3.66123	2.68189e-10	D-amino acid deaminase
MSMEG_3787			-2.26039	7.84959e-11	-2.61246	4.32177e-11	-3.7146	2.54852e-11	D-aminoacylase
MSMEG_3788			-1.59265	3.38066e-07	-2.18993	3.33832e-08	-3.18815	1.62151e-08	2-dehydro-3-deoxyphosphogluconate aldolase
MSMEG_3789			-2.09784	3.16164e-09	-2.62533	2.23138e-10	-3.42251	5.9751e-11	inner membrane permease YgbN
MSMEG_3846			-2.8739	2.92168e-11	-3.14962	4.35294e-12	-3.76284	6.97704e-12	phosphotransferase enzyme family protein
MSMEG_4074			-2.17592	0.000780256	-2.53216	0.000918523	-3.09187	0.000470768	peroxisomal trans-2-enoyl-CoA reductase
MSMEG_4168			-3.3072	1.45687e-12	-3.3192	4.6394e-12	-3.90469	7.22837e-12	propionate CoA-transferase
MSMEG_4169			-3.42429	4.62601e-11	-4.19385	6.11492e-11	-3.49031	9.61374e-10	3-oxoacyl-ACP reductase
MSMEG_4170			-3.68834	1.59764e-12	-3.92459	6.86606e-13	-4.72986	1.63148e-11	ribose transport ATP-binding protein RbsA
MSMEG_4171			-3.92698	7.96738e-11	-4.12008	1.17659e-11	-5.12952	2.64755e-11	ribose transporter permease RbsC
MSMEG_4172			-4.08719	4.39479e-14	-4.43734	6.62612e-14	-5.09743	5.19972e-13	D-ribose-binding periplasmic protein RbsB
MSMEG_4173			-4.40647	4.88403e-10	-5.19703	3.45663e-10	-5.55482	4.79008e-09	MaoC family protein
MSMEG_4174			-4.23964	1.98995e-12	-4.5288	2.16844e-11	-4.8951	2.0588e-11	IclR family transcriptional regulator
MSMEG_4207			-3.96357	1.61888e-08	-4.26586	4.63606e-08	-3.84124	6.72351e-06	universal stress protein family protein
MSMEG_4208			-4.42834	1.8809e-08	-4.33256	7.98463e-09	-3.90677	1.46066e-07	integral membrane protein
MSMEG_4209			-5.15785	1.12609e-07	-4.4388	5.01502e-07	-3.48791	6.16138e-06	integral membrane protein
MSMEG_4210			-4.70618	1.89959e-10	-4.66605	1.51912e-10	-4.24433	2.69617e-09	hypothetical protein
MSMEG_4350			-2.48857	6.31565e-11	-2.90398	5.39946e-12	-3.51769	1.95195e-11	dihydrodipicolinate reductase
MSMEG_4531	cysW	Rv2398c	-4.45406	4.55821e-12	-4.09954	1.98541e-12	-3.36453	1.15353e-11	sulfate ABC transporter permease CysW
MSMEG_4532	cysT	Rv2399c	-4.79462	2.75758e-13	-4.51948	8.87624e-13	-3.78284	2.47581e-13	sulfate ABC transporter permease CysT
MSMEG_4533	subI	Rv2400c	-4.92194	6.20324e-15	-4.43801	2.29267e-14	-3.388	3.58328e-14	sulfate-binding protein
MSMEG_4781			-3.87269	2.03588e-07	-4.12389	4.09815e-08	-3.63114	1.08247e-06	hypothetical protein
MSMEG_4782			-2.85832	7.12988e-07	-3.84887	3.61128e-08	-4.76741	3.39275e-07	hypothetical protein
MSMEG_4783			-4.06334	1.74824e-06	-4.10734	1.85765e-06	-4.44269	1.69472e-05	hypothetical protein
MSMEG_4793			-2.44626	1.85638e-06	-2.98313	5.53691e-07	-3.35726	1.30611e-06	virulence factor Mce family protein
MSMEG_4794			-3.139	9.33227e-09	-2.87511	2.04792e-08	-3.19658	3.31851e-07	virulence factor
MSMEG_4795			-4.1171	2.71388e-08	-3.98078	3.71609e-07	-3.52982	2.53798e-06	ABC transporter
MSMEG_4796			-3.78007	3.60343e-08	-4.67126	3.41909e-08	-3.85416	1.60386e-05	hypothetical protein
MSMEG_4829			-3.11952	4.96637e-11	-2.90413	8.12089e-11	-3.36697	1.94839e-10	cytochrome P450
MSMEG_4830			-2.90489	1.5779e-12	-3.05925	1.29241e-11	-3.62509	1.7623e-12	hypothetical protein
MSMEG_4831			-2.90823	2.46763e-10	-3.60252	1.29555e-10	-4.08269	3.47552e-10	TetR family transcriptional regulator
MSMEG_4858			-1.82131	0.000140393	-2.7178	8.21631e-06	-3.21558	1.19988e-05	TetR family transcriptional regulator
MSMEG_4977			-2.28753	7.92437e-11	-2.85506	1.19613e-11	-3.19578	6.34492e-10	3'(2'),5'-bisphosphate nucleotidase CysQ
MSMEG_4978	cysN	Rv1286	-6.06491	8.78451e-13	-6.01295	4.72143e-13	-3.62214	1.72283e-11	adenylyl-sulfate kinase
MSMEG_4979	cysD	Rv1285	-6.16641	1.76638e-13	-5.20655	4.51763e-13	-4.42276	3.6888e-12	sulfate adenylyltransferase subunit 2
MSMEG_5019			-2.65872	4.66409e-11	-3.63213	3.24951e-12	-4.51148	6.67782e-12	regulatory protein
MSMEG_5020			-3.93003	1.11299e-11	-4.65489	4.80941e-12	-6.29978	3.02207e-11	acetoin(diacetyl) reductase
MSMEG_5021			-3.78971	5.9564e-12	-4.46768	1.3188e-12	-6.99365	5.46854e-13	alcohol dehydrogenase
MSMEG_5022			-5.26313	1.23336e-14	-6.32299	1.02205e-14	-8.50624	9.44124e-14	flavin-containing monooxygenase FMO
MSMEG_5322			-3.50929	3.98108e-09	-3.80745	2.33881e-09	-3.45407	8.93608e-09	hypothetical protein
MSMEG_5347			-2.87859	6.51707e-11	-4.00088	5.55324e-11	-4.49111	1.0185e-10	transporter major facilitator family protein
MSMEG_5348			-2.60396	1.76829e-09	-3.45436	1.85312e-10	-4.10786	6.94522e-10	medium-chain fatty acid-CoA ligase
MSMEG_5476			-2.74107	4.5949e-11	-3.11939	4.30784e-12	-3.61649	5.87026e-12	glyoxylate carboligase
MSMEG_5477			-2.76599	1.08522e-10	-3.16303	4.49695e-09	-3.51766	2.73701e-10	2-hydroxy-3-oxopropionate reductase
MSMEG_5478			-3.28246	2.81527e-09	-3.91543	5.88112e-10	-5.46311	1.68656e-09	hydroxypyruvate isomerase
MSMEG_5502			-2.74274	4.62227e-13	-3.06941	1.28848e-12	-3.47878	9.79942e-13	hypothetical protein
MSMEG_5572			-2.07371	2.04703e-10	-2.38015	1.68024e-10	-3.3223	1.28442e-10	sugar ABC transporter permease
MSMEG_5573			-2.02807	1.38506e-10	-2.36815	3.60857e-11	-3.15865	1.21015e-11	sugar ABC transporter permease
MSMEG_5575			-2.35076	8.63392e-09	-2.70983	2.50709e-08	-3.486	4.36349e-08	repressor
MSMEG_5579			-3.15648	3.45858e-05	-4.09991	2.39006e-05	-4.38852	8.3745e-05	MarR family transcriptional regulator
MSMEG_5649	fadD35	Rv2505c	-5.36033	2.8019e-14	-6.33151	1.73201e-15	-8.26181	1.38382e-15	AMP-binding protein
MSMEG_5650			-5.51086	8.22444e-14	-6.86375	4.63698e-15	-9.04587	2.02584e-15	AMP-dependent synthetase/ligase
MSMEG_5651			-4.26059	6.68289e-13	-4.6586	7.17142e-13	-5.03129	4.88562e-12	LuxR family transcriptional regulator
MSMEG_5652			-2.17349	4.3708e-07	-2.50857	6.34447e-07	-3.50689	1.40788e-07	alpha/beta hydrolase
MSMEG_5788			-3.44488	8.01433e-12	-3.70639	1.48743e-12	-3.42317	3.66748e-11	integral membrane protein
MSMEG_5789	cysA3	Rv3117	-4.03552	4.10735e-15	-3.53104	5.78717e-13	-3.00921	1.20058e-13	thiosulfate sulfurtransferase
MSMEG_5850	Rv0775	Rv0775	-2.50935	9.21091e-10	-2.96758	9.62859e-11	-3.03371	1.77229e-10	TetR family transcriptional regulator
MSMEG_5867	Rv0760c	Rv0760c	-2.1958	2.77208e-10	-2.46191	3.23685e-10	-3.54135	9.56852e-11	steroid delta-isomerase
MSMEG_6018			-2.94243	2.34338e-13	-3.33481	6.21812e-12	-4.05829	1.94197e-13	xylose transporter permease XylH
MSMEG_6019			-2.97641	1.36762e-11	-3.65488	3.59965e-13	-4.41637	1.64532e-12	sugar ABC transporter ATPase
MSMEG_6020			-3.15241	1.85372e-13	-3.38033	1.54662e-13	-4.19446	1.46543e-13	sugar ABC transporter periplasmic protein
MSMEG_6021			-3.66648	1.10964e-14	-3.93611	2.1323e-13	-4.52628	1.39801e-13	xylose isomerase
MSMEG_6022			-2.60692	3.91791e-09	-3.12472	1.75027e-10	-3.58935	1.63921e-09	xylose repressor, ROK-family protein transcriptional regulator
MSMEG_6026			-3.22145	4.94638e-11	-3.83384	1.09297e-11	-5.12418	2.44088e-12	3-hydroxybutyrate dehydrogenase
MSMEG_6027			-3.68171	8.4592e-12	-4.98224	8.64182e-13	-6.45797	5.75269e-13	major facilitator superfamily protein
MSMEG_6117			-2.97954	5.96754e-07	-3.272	2.02004e-06	-4.27452	1.41321e-06	glucarate dehydratase
MSMEG_6118			-3.56832	3.14256e-07	-3.64545	3.57493e-06	-3.67015	4.04794e-07	IclR-family protein transcriptional regulator
MSMEG_6119			-3.51247	6.37906e-08	-4.21903	2.92458e-08	-6.34507	1.18923e-07	hypothetical protein
MSMEG_6120			-3.24626	9.61696e-09	-3.25323	2.20097e-08	-4.59396	1.09777e-07	peptide transporter ATP-binding protein
MSMEG_6121			-3.25726	3.45747e-09	-3.79228	1.72048e-09	-3.90827	1.47063e-08	dipeptide transport ATP-binding protein DppD
MSMEG_6122			-3.40393	4.06912e-09	-3.91812	1.10495e-08	-4.37869	1.41917e-08	ABC transporter
MSMEG_6123			-3.42905	1.10783e-06	-4.26766	1.20933e-08	-3.82739	1.45144e-06	ABC transporter
MSMEG_6124			-3.89286	4.02469e-09	-4.6596	3.43418e-09	-4.48606	4.79008e-09	peptide ABC transporter substrate-binding protein
MSMEG_6199	whiB4	Rv3681c	-5.35742	5.76656e-12	-6.01434	1.66936e-13	-6.70157	1.4773e-12	transcription factor WhiB
MSMEG_6236			-2.47714	3.15138e-11	-3.31458	2.55309e-12	-4.20168	1.81098e-13	two-component system, regulatory protein
MSMEG_6237			-2.70885	4.29743e-13	-3.52326	2.39512e-13	-3.74956	1.39801e-13	hypothetical protein
MSMEG_6238			-2.82389	4.55723e-12	-3.55343	1.08647e-12	-4.51965	2.01446e-13	two-component system sensor kinase
MSMEG_6239			-3.21956	2.53339e-14	-3.79174	2.97734e-13	-4.97306	7.50712e-15	1,3-propanediol dehydrogenase
MSMEG_6240			-3.42075	5.22672e-12	-4.6907	7.91063e-14	-7.02286	2.28636e-14	hypothetical protein
MSMEG_6241			-3.5257	2.08205e-12	-4.52146	1.08168e-13	-6.76362	7.44371e-16	ATPase AAA
MSMEG_6242			-3.5172	1.4765e-13	-4.59541	1.2133e-12	-6.78509	2.40332e-16	alcohol dehydrogenase
MSMEG_6266			-2.84771	2.80105e-09	-2.7523	1.75943e-09	-3.58699	3.37057e-09	thiocyanate hydrolase subunit beta
MSMEG_6268			-1.95406	8.10625e-05	-2.99728	4.16142e-05	-3.69395	7.8655e-06	ScnB protein
MSMEG_6295			-2.54295	1.58287e-08	-2.38183	3.15744e-07	-3.06222	9.51418e-08	shikimate transporter
MSMEG_6426			-2.30715	1.25679e-09	-2.7508	2.46137e-10	-3.61242	1.82028e-10	hypothetical protein
MSMEG_6516			-1.95156	3.54007e-08	-2.76988	3.38424e-09	-3.29873	1.47063e-08	hypothetical protein
MSMEG_6584			-1.96472	1.43377e-09	-2.35342	7.18333e-10	-3.66317	2.64755e-11	acyl-CoA dehydrogenase
MSMEG_6763	Rv0077c	Rv0077c	-2.61403	5.72057e-12	-3.15782	3.36938e-12	-3.21909	2.36779e-12	oxidoreductase
MSMEG_6790			-3.92538	1.73672e-10	-4.23689	4.48714e-10	-3.62669	4.44184e-09	AP endonuclease, family protein 2
MSMEG_6826			-3.36382	1.55738e-11	-3.55702	2.96771e-10	-3.55953	1.37859e-10	L-lactate permease
MSMEG_6827			-3.56722	4.8126e-05	-3.31146	4.01214e-05	-3.64187	0.000199929	hypothetical protein

## Sheet: Table S3
Table S3. Genes with consecutive increase or decrease in expression level corresponding to an increase of 3a MICs.
			Expression level of M. smegmatis mc2 155 genes at different concentrations of 3a , ddCt
			1/8 x MIC		1/4 x MIC		1/2 x MIC
Locus no	Gene	H37Rv LocusTag	LogFC	FDR	LogFC	FDR	LogFC	FDR	Gene product
Upregulated
MSMEG_0014			1.22882	1.07948e-06	4.2861	2.48989e-10	6.39515	4.37703e-16	Formyl transferase
MSMEG_0018			2.47875	1.43802e-05	5.71971	9.33074e-10	7.79322	1.30298e-14	ABC transporter permease
MSMEG_0019			1.44843	1.82889e-09	5.03066	5.39946e-12	7.24329	1.10121e-16	amino acid adenylation protein
MSMEG_0103			1.18419	8.16503e-05	2.35581	4.63551e-08	3.91987	1.88429e-11	major facilitator family protein transporter
MSMEG_0616	eccB3	Rv0283	2.20785	1.08522e-10	5.08077	1.72323e-12	6.70921	1.76493e-16	hypothetical protein
MSMEG_0617	eccC3	Rv0284	2.2124	4.96637e-11	5.19849	8.48251e-13	6.91565	4.65609e-16	ftsk/SpoIIIE family protein
MSMEG_0618	PE5	Rv0285	2.18077	3.10217e-06	5.25586	1.43529e-10	6.89038	1.36971e-13	PE family protein
MSMEG_0619	PPE4	Rv0286	2.31991	2.57234e-10	5.22843	1.02661e-12	6.69402	8.35526e-16	PPE family protein
MSMEG_0620	esxG	Rv0287	2.12658	2.65489e-09	5.00794	5.63215e-12	6.78215	7.829e-15	PE family protein
MSMEG_0621	esxR	Rv3019c	2.28208	4.38645e-09	5.33032	4.57818e-12	7.05118	9.33569e-16	low molecular weight protein antigen 7
MSMEG_0622	espG3	Rv0289	1.95927	1.87386e-10	5.06468	1.48743e-12	6.6779	2.26271e-16	DNA-binding protein
MSMEG_0623	eccD3	Rv0290	1.94745	6.61102e-10	4.94798	4.82674e-12	6.50039	6.27454e-15	secretion protein Snm4
MSMEG_0624	mycP3	Rv0291	2.04255	1.39253e-10	4.95535	9.29938e-13	6.47931	2.91995e-16	subtilase
MSMEG_0626	eccE3	Rv0292	1.93633	2.2676e-09	4.78865	8.97397e-13	6.21147	1.38382e-15	hypothetical protein
MSMEG_2130			2.19526	4.94147e-10	5.31939	3.08234e-12	6.95509	1.13744e-15	acyl-CoA dehydrogenase
MSMEG_2131			2.21067	1.10209e-10	5.22409	1.28848e-12	6.9193	4.89482e-16	long-chain-fatty-acid--ACP ligase
MSMEG_2132	mbtL	Rv1344	1.86295	8.15885e-07	4.58265	1.27255e-10	5.96259	1.83905e-14	acyl carrier protein
MSMEG_3465			2.38306	6.50805e-11	3.5065	1.0269e-12	5.06977	1.3507e-14	fatty-acid--CoA ligase
MSMEG_3629			1.75156	2.37007e-08	4.40802	9.23224e-12	6.22975	5.09436e-16	hypothetical protein
MSMEG_4509	mbtG	Rv2378c	2.31838	5.87298e-09	5.46996	1.89194e-12	6.94032	7.746e-16	MbtG protein
MSMEG_4510	mbtF	Rv2379c	2.73548	5.9089e-12	5.88185	3.54356e-13	7.37656	1.21652e-16	peptide synthetase mbtf
MSMEG_4511	mbtE	Rv2380c	2.74119	1.99773e-11	5.98051	3.59965e-13	7.63191	4.89482e-16	linear gramicidin synthetase subunit B
MSMEG_4512	mbtD	Rv2381c	2.6175	6.02044e-10	5.72996	2.55309e-12	7.27671	1.02468e-15	polyketide synthase
MSMEG_4513	mbtC	Rv2382c	2.5874	3.19812e-08	5.82066	3.63078e-12	7.28942	9.33569e-16	polyketide synthase
MSMEG_4514			2.07092	3.33081e-07	5.05152	1.8063e-11	6.54364	1.38382e-15	thioesterase
MSMEG_4515	mbtB	Rv2383c	2.30021	5.72057e-12	5.61101	2.3513e-13	7.27714	1.10121e-16	non-ribosomal peptide synthetase
MSMEG_4516	mbtA	Rv2384	1.4067	2.35242e-06	4.13541	5.7437e-12	5.35164	1.07622e-14	2,3-dihydroxybenzoate-AMP ligase
MSMEG_5039			1.37137	4.2982e-07	4.65957	4.14602e-12	6.53357	4.89482e-16	siderophore-interacting protein
MSMEG_5722			2.75916	1.78232e-05	4.45732	1.31484e-08	5.59587	9.58199e-10	hypothetical protein
MSMEG_6033			1.32241	1.29933e-09	4.30739	1.98384e-12	6.21996	3.06501e-16	hypothetical protein
MSMEG_6419	Rv3839	Rv3839	1.65694	3.60532e-06	5.97701	9.63718e-11	8.98713	2.32242e-16	hypothetical protein
Downregulated
MSMEG_1372			-5.73305	4.5271e-13	-7.94194	2.24597e-13	-9.90345	7.52062e-13	ABC transporter ATP-binding protein
MSMEG_1373			-5.95793	2.8019e-14	-7.17022	3.60105e-14	-8.60657	4.92582e-13	ribose/xylose/arabinose/galactoside ABC-type transport systems, permeases
MSMEG_1544			-2.723	3.15827e-10	-3.76253	2.25229e-13	-5.80907	4.98238e-13	PduO protein
MSMEG_1550			-2.05503	4.71813e-06	-3.1219	2.34285e-07	-4.71149	3.04438e-07	PduH protein
MSMEG_1711			-3.5176	1.75635e-07	-6.69523	6.85274e-08	-8.52017	1.04825e-06	ABC transporter ATP-binding protein
MSMEG_2103			-2.19499	0.000547798	-3.94837	2.91631e-05	-7.10552	5.95234e-05	5,10-methylenetetrahydromethanopterin reductase
MSMEG_5022			-5.26313	1.23336e-14	-6.32299	1.02205e-14	-8.50624	9.44124e-14	flavin-containing monooxygenase FMO
MSMEG_5650			-5.51086	8.22444e-14	-6.86375	4.63698e-15	-9.04587	2.02584e-15	AMP-dependent synthetase/ligase
MSMEG_6027			-3.68171	8.4592e-12	-4.98224	8.64182e-13	-6.45797	5.75269e-13	major facilitator superfamily protein
MSMEG_6240			-3.42075	5.22672e-12	-4.6907	7.91063e-14	-7.02286	2.28636e-14	hypothetical protein
MSMEG_6242			-3.5172	1.4765e-13	-4.59541	1.2133e-12	-6.78509	2.40332e-16	alcohol dehydrogenase
